# Supplementary material for: Differential Gene Expression of Porphyromonas gingivalis in the Presence or Absence of Xanthohumol and Curcumin in a Dynamic In Vitro Biofilm Model
Source: Int J Mol Sci. 2025 Nov 23;26(23):11315. doi: 10.3390/ijms262311315 (PMC12691774; doi:10.3390/ijms262311315)
Supplement: Supplementary file 1 [file ijms-26-11315-s001.zip]

Archive with 5 entries (5 files):
- Supplementary Figure S1.pdf
- Supplementary Figure S2.pdf
- Supplementary Table S1.xlsx
- Supplementary Table S2.pdf
- Supplementary Table S3.pdf
