# Supplementary material for: Differential Gene Expression of Porphyromonas gingivalis in the Presence or Absence of Xanthohumol and Curcumin in a Dynamic In Vitro Biofilm Model
Source: Int J Mol Sci. 2025 Nov 23;26(23):11315. doi: 10.3390/ijms262311315 (PMC12691774; doi:10.3390/ijms262311315)
Supplement: Supplementary file 1 [file ijms-26-11315-s001.zip › Supplementary Table S1.xlsx]

## Sheet: Hoja1
Supplementary Table S1. Complete table of differentially expressed genes of P. gingivalis when comparing study conditions
Reported variables are: baseMean, the mean of normalized counts across all samples; log2FoldChange, the estimated log₂ fold change between conditions; lfcSE, the standard error of the log₂ fold change; stat, the Wald statistic (log₂ fold change divided by its standard error); p-value, the two-tailed significance value obtained by comparing the Wald statistic to a standard Normal distribution; and…
* genes with same expression differential pattern in response to xanthohumol (XN) and curcumin (Cur)
P. gingivalis genes upregulated after treatment with XN
		Locus Tag	baseMean	log2FoldChange	lfcSE	stat	p-value	padj
1	PGN_0008	ATP-dependent Clp protease ATP-binding subunit ClpC	61323.3	1.2338	0.08	9.1752	4.51e-20	1.62e-18	*
2	PGN_0019	hypothetical protein	47.8085	1.3756	0.2836	3.0871	0.00202	0.0108
3	PGN_0041	heat shock protein 90	41104.4	1.5406	0.1108	9.3913	5.93e-21	2.34e-19
4	PGN_0042	probable phosphatidate cytidylyltransferase	1437.06	0.9314	0.165	2.6145	0.00894	0.0394
5	PGN_0062	putative conserved protein found in conjugate transposon TraK	1070.95	0.923	0.1619	2.6122	0.009	0.0394
6	PGN_0063	conserved transmembrane protein found in conjugate transposon TraJ	1483.05	0.9187	0.1379	3.0374	0.00239	0.0125
7	PGN_0064	putative conserved protein found in conjugate transposon TraI	705.775	0.9753	0.1182	4.0204	5.81e-05	0.000434
8	PGN_0069	probable conserved protein found in conjugate transposon TraA	536.96	0.881	0.1477	2.5791	0.00991	0.043
9	PGN_0072	hypothetical protein	270.452	1.0279	0.1839	2.8702	0.0041	0.0197
10	PGN_0084	DNA topoisomerase I	2917.28	0.8081	0.1117	2.7585	0.00581	0.0271
11	PGN_0093	conserved hypothetical protein	2175.67	0.9903	0.112	4.3791	1.19e-05	0.000101
12	PGN_0132	conserved hypothetical protein	257.025	0.9702	0.1694	2.7763	0.0055	0.0258
13	PGN_0157	putative thiamine biosynthesis protein ThiH	695.885	1.0328	0.1626	3.2761	0.00105	0.00604	*
14	PGN_0159	probable thiamin-phosphate pyrophosphorylase	830.33	1.1617	0.172	3.8478	0.000119	0.000839	*
15	PGN_0160	thiamine biosynthesis protein	856.89	0.9284	0.1582	2.7084	0.00676	0.0308	*
16	PGN_0193	putative polysaccharide deacetylase	351.595	1.0148	0.1669	3.0843	0.00204	0.0109	*
17	PGN_0194	conserved hypothetical protein	362.211	1.0189	0.1796	2.8896	0.00386	0.0189	*
18	PGN_0195	putative xanthine phosphoribosyltransferase	559.945	0.9429	0.1542	2.8724	0.00407	0.0197
19	PGN_0242	probable glycosyl transferase family 1	875.858	0.9734	0.1601	2.9565	0.00311	0.0157	*
20	PGN_0245	hypothetical protein	364.474	1.1834	0.1598	4.2762	1.9e-05	0.000154	*
21	PGN_0251	malonyl CoA-acyl carrier protein transacylase	2901.08	0.8827	0.1327	2.8835	0.00393	0.0192
22	PGN_0252	putative membrane-bound lytic murein transglycosylase D	1662.35	0.9697	0.169	2.7785	0.00546	0.0257	*
23	PGN_0260	conserved hypothetical protein	561.297	1.2668	0.2085	3.6784	0.000235	0.00155	*
24	PGN_0270	probable amidophosphoribosyl-transferase	1507.37	0.8737	0.1112	3.3607	0.000777	0.00469	*
25	PGN_0283	probable exonuclease	1637.88	0.9372	0.1139	3.8388	0.000124	0.000865
26	PGN_0292	hypothetical protein	265.166	1.5363	0.1727	6.0011	1.96e-09	2.8e-08	*
27	PGN_0301	conserved hypothetical protein	33722.1	0.9603	0.1665	2.7655	0.00568	0.0266	*
28	PGN_0304	conserved hypothetical protein	13.7252	2.5574	0.6352	3.2388	0.0012	0.00678	*
29	PGN_0321	conserved hypothetical protein	2360.04	0.9503	0.1109	4.0604	4.9e-05	0.000375	*
30	PGN_0322	conserved hypothetical protein	11213.3	1.2612	0.1987	3.8308	0.000128	0.000891	*
31	PGN_0323	conserved hypothetical protein	19410.1	1.1892	0.1071	6.4328	1.25e-10	1.99e-09	*
32	PGN_0329	conserved hypothetical protein	2690.81	1.1663	0.133	5.0106	5.43e-07	5.85e-06	*
33	PGN_0332	conserved hypothetical protein	145.882	1.835	0.1991	6.7042	2.03e-11	3.57e-10	*
34	PGN_0400	conserved hypothetical protein	585592	1.0144	0.1029	4.9993	5.75e-07	6.17e-06
35	PGN_0402	hypothetical protein	585.535	0.9557	0.1206	3.7776	0.000158	0.00108
36	PGN_0405	alpha-1,2-mannosidase family protein	4412.49	0.9441	0.1186	3.7458	0.00018	0.00121	*
37	PGN_0406	conserved hypothetical protein with glycosyl hydrolase family 92 domain	4508.56	0.9826	0.0983	4.9115	9.04e-07	9.39e-06	*
38	PGN_0435	probable partial hemagglutinin-related protein	325.842	1.0259	0.1858	2.8299	0.00466	0.0222
39	PGN_0436	probable partial hemagglutinin-related protein	252.163	1.2521	0.1568	4.7969	1.61e-06	1.57e-05
40	PGN_0444	probable outer membrane efflux protein	23149.8	1.4138	0.1551	5.8908	3.84e-09	5.38e-08	*
41	PGN_0445	membrane fusion efflux protein	18994.9	1.3729	0.1673	5.2184	1.8e-07	2.09e-06	*
42	PGN_0446	putative ABC transporter ATP-binding protein	17141.7	1.3017	0.0617	12.9867	1.46e-38	1.2e-36	*
43	PGN_0447	putative ABC transporter permease protein	32919	1.7454	0.0913	13.643	2.22e-42	2.58e-40	*
44	PGN_0448	putative ABC transporter ATP-binding protein	28987.6	2.2943	0.0946	18.9696	3.04e-80	8.58e-78	*
45	PGN_0449	conserved hypothetical protein	15703.8	2.4055	0.1311	14.5366	7.1e-48	9.34e-46	*
46	PGN_0450	putative RNA polymerase sigma-70 factor ECF subfamily	3605.17	2.5114	0.1144	17.5751	3.82e-69	8.38e-67	*
47	PGN_0451	conserved hypothetical protein	5305.27	2.2511	0.189	9.2643	1.96e-20	7.31e-19	*
48	PGN_0452	conserved hypothetical protein	637.583	2.2388	0.3168	5.4896	4.03e-08	5.16e-07	*
49	PGN_0453	partial transposase Orf1 in ISPg5	969.413	1.8279	0.1946	6.8243	8.84e-12	1.58e-10	*
50	PGN_0455	partial transposase Orf1 in ISPg5	100.416	1.768	0.3019	4.2002	2.67e-05	0.000214
51	PGN_0461	probable D-alanyl-D-alanine dipeptidase	2976.06	0.898	0.0922	4.3181	1.57e-05	0.00013
52	PGN_0476	conserved hypothetical protein	180977	1.5567	0.0808	13.0859	3.96e-39	3.4e-37
53	PGN_0477	conserved hypothetical protein	340560	1.0147	0.0561	9.1813	4.26e-20	1.56e-18
54	PGN_0482	probable immunoreactive 23 kDa antigen	6755.39	1.0904	0.1136	5.1959	2.04e-07	2.3e-06
55	PGN_0485	conserved hypothetical protein	8966.78	1.2954	0.2956	2.6912	0.00712	0.0323
56	PGN_0486	conserved hypothetical protein	12761	1.1429	0.1655	3.8848	0.000102	0.00073
57	PGN_0498	fumarate reductase iron-sulfur protein	25032.3	1.0271	0.174	3.03	0.00245	0.0127
58	PGN_0537	probable transcriptional regulator Crp family	3698.11	1.0826	0.0999	5.8343	5.4e-09	7.3e-08
59	PGN_0539	metallo-beta-lactamase superfamily protein	1058.26	0.7472	0.0907	2.7254	0.00642	0.0296	*
60	PGN_0558	conserved hypothetical protein	770.132	1.6193	0.1242	9.016	1.95e-19	6.52e-18	*
61	PGN_0561	trypsin like proteinase PrtT	5893.27	0.9185	0.0795	5.263	1.42e-07	1.65e-06
62	PGN_0600	conserved hypothetical protein	81.8704	1.1184	0.2427	2.5477	0.0108	0.0468
63	PGN_0601	conserved hypothetical protein	67.5099	1.2134	0.2629	2.7134	0.00666	0.0304
64	PGN_0606	glucosamine-6-phosphate isomerase	535.756	0.9511	0.127	3.551	0.000384	0.00242	*
65	PGN_0637	putative heat shock-related protease htrA protein	232221	1.2429	0.104	7.1396	9.36e-13	1.78e-11	*
66	PGN_0642	conserved hypothetical protein	3644.15	0.8297	0.0869	3.7946	0.000148	0.00101	*
67	PGN_0643	3,4-dihydroxy-2-butanone 4-phosphate synthase	6453.56	1.0723	0.0773	7.4008	1.35e-13	2.75e-12
68	PGN_0676	putative ribosomal protein L11 methyltransferase	1094.65	0.968	0.1402	3.3385	0.000842	0.005
69	PGN_0683	TonB-linked receptor Tlr	2128.44	1.1695	0.1497	4.4713	7.78e-06	6.79e-05	*
70	PGN_0688	conserved hypothetical protein	334.122	0.909	0.1548	2.642	0.00824	0.0366
71	PGN_0699	conserved hypothetical protein	51.9063	1.3284	0.3258	2.543	0.011	0.0473
72	PGN_0720	putative ABC transporter permease protein	626.95	1.2912	0.1695	4.6667	3.06e-06	2.89e-05	*
73	PGN_0721	putative ABC transporter ATP-binding protein	335.75	1.3008	0.1469	5.4509	5.01e-08	6.36e-07	*
74	PGN_0722	conserved hypothetical protein	1893.13	1.0561	0.0819	6.7903	1.12e-11	1.99e-10
75	PGN_0723	succinate-semialdehyde dehydrogenase	4890.13	0.9178	0.1234	3.3847	0.000713	0.00431
76	PGN_0758	conserved hypothetical protein	921.737	0.7923	0.0931	3.1406	0.00169	0.00937
77	PGN_0763	conserved hypothetical protein	165.844	1.0564	0.181	3.0734	0.00212	0.0112
78	PGN_0799	putative acyl-CoA dehydrogenase	15347.5	0.8474	0.0809	4.296	1.74e-05	0.000143
79	PGN_0810	conserved hypothetical protein	74.0187	1.2479	0.2548	2.9356	0.00333	0.0167	*
80	PGN_0826	dihydrolipoamide dehydrogenase	2294.6	0.9637	0.0876	5.2902	1.22e-07	1.44e-06
81	PGN_0852	immunoreactive 47 kDa antigen	877.863	0.8129	0.0878	3.5617	0.000368	0.00234
82	PGN_0877	SNF2-related helicase	6245.9	1.0102	0.1245	4.0977	4.17e-05	0.000324	*
83	PGN_0910	conserved hypothetical protein	343.694	0.8075	0.1194	2.5757	0.01	0.0433	*
84	PGN_0916	molecular chaperone DnaK	123032	1.6487	0.0777	14.7783	2.02e-49	2.85e-47
85	PGN_0968	conserved hypothetical protein	11762.2	0.8499	0.1282	2.7288	0.00636	0.0295
86	PGN_0973	conserved hypothetical protein	1873.44	1.3334	0.0871	9.5685	1.09e-21	4.46e-20	*
87	PGN_1009	calcium-transporting ATPase	1399.78	1.1073	0.1204	5.0439	4.56e-07	5e-06	*
88	PGN_1036	putative G/U mismatch-specific DNA glycosylase	2030.06	0.754	0.0983	2.5849	0.00974	0.0423
89	PGN_1065	transposase in ISPg3	144.416	1.4175	0.207	4.4323	9.32e-06	8.07e-05
90	PGN_1075	hypothetical protein	43.8868	2.0607	0.3234	4.8261	1.39e-06	1.39e-05
91	PGN_1076	putative DNA methylase	4283.56	1.0643	0.169	3.3387	0.000842	0.005
92	PGN_1092	ATP-dependent exoDNAse alpha subunit	3506.2	0.8849	0.118	3.2612	0.00111	0.00631	*
93	PGN_1094	glycine dehydrogenase	20016.7	0.9745	0.1178	4.028	5.63e-05	0.000422	*
94	PGN_1099	probable phosphoesterase	448.71	0.978	0.1813	2.6366	0.00838	0.0371	*
95	PGN_1102	hypothetical protein	299.682	1.5426	0.3741	2.7869	0.00532	0.0251
96	PGN_1104	chorismate synthase	249923	0.7935	0.1039	2.8252	0.00472	0.0225
97	PGN_1105	probable FKBP-type peptidyl-prolyl cis-trans isomerase	289680	1.0331	0.0746	7.1481	8.8e-13	1.69e-11
98	PGN_1137	conserved hypothetical protein	1324.39	0.8934	0.0852	4.6172	3.89e-06	3.57e-05
99	PGN_1174	electron transfer flavoprotein alpha subunit	5945.39	0.9744	0.1282	3.7016	0.000214	0.00143
100	PGN_1192	DNA-binding protein histone-like family	357.205	1.1705	0.1311	5.116	3.12e-07	3.48e-06
101	PGN_1208	ClpB protein	50442.1	1.4101	0.1085	8.3844	5.1e-17	1.42e-15	*
102	PGN_1222	conserved hypothetical protein	306.243	1.4602	0.1492	6.4366	1.22e-10	1.96e-09	*
103	PGN_1223	uracil permease	816.563	1.4615	0.2533	3.7964	0.000147	0.00101	*
104	PGN_1226	ribonucleotide reductase	3148.45	1.3127	0.1563	5.1994	2e-07	2.28e-06	*
105	PGN_1253	hypothetical protein	31192.7	1.4076	0.1702	5.3316	9.73e-08	1.18e-06
106	PGN_1255	putative heptosyltransferase	14443	0.9431	0.1074	4.1246	3.71e-05	0.000291
107	PGN_1256	conserved hypothetical protein	5729.57	1.2331	0.1017	7.2103	5.58e-13	1.08e-11
108	PGN_1306	hypothetical protein	368.575	0.9764	0.1534	3.1069	0.00189	0.0103	*
109	PGN_1307	hypothetical protein	1215.41	1.5711	0.1856	5.7725	7.81e-09	1.05e-07	*
110	PGN_1308	probable iron dependent repressor	5534.71	1.1778	0.229	2.9597	0.00308	0.0156	*
111	PGN_1309	ferrous iron transport protein B	16052.2	1.3877	0.1671	5.3122	1.08e-07	1.3e-06
112	PGN_1310	glycogen synthase	10782.4	1.1137	0.1974	3.109	0.00188	0.0102	*
113	PGN_1334	conserved hypothetical protein	291.892	0.9156	0.1528	2.7196	0.00654	0.03	*
114	PGN_1335	conserved hypothetical protein	858.633	0.9525	0.1021	4.4311	9.37e-06	8.08e-05	*
115	PGN_1336	conserved hypothetical protein	1033.74	0.7999	0.0993	3.0192	0.00253	0.0131
116	PGN_1347	putative TonB-dependent receptor exported protein	3890.32	0.9145	0.144	2.8788	0.00399	0.0194	*
117	PGN_1348	conserved hypothetical protein	838.248	1.6101	0.1454	7.6354	2.25e-14	5.05e-13	*
118	PGN_1349	probable dipeptidyl anminopeptidase	4659.64	1.3955	0.1076	8.3254	8.41e-17	2.27e-15	*
119	PGN_1386	conserved hypothetical protein	46.5727	1.6663	0.2931	3.9798	6.9e-05	0.000504
120	PGN_1387	putative ABC transporter permease protein	675.668	1.0905	0.1005	5.8788	4.13e-09	5.7e-08	*
121	PGN_1416	probable lysyl endopeptidase precursor	116858	0.9094	0.0675	6.0613	1.35e-09	1.96e-08	*
122	PGN_1451	chaperonin GroES	8144.25	2.7614	0.4562	4.9572	7.15e-07	7.54e-06
123	PGN_1452	chaperonin GroEL	126217	1.5939	0.1105	9.8995	4.18e-23	1.79e-21
124	PGN_1459	conserved hypothetical protein	268.173	0.9415	0.162	2.7251	0.00643	0.0296
125	PGN_1475	probable 5'-methylthioadenosine/S-adenosylhomocysteine nucleosidase	357.195	0.8868	0.1237	3.1286	0.00176	0.00968
126	PGN_1479	dipeptidyl peptidase 7	2586.32	0.9815	0.0835	5.7676	8.04e-09	1.07e-07	*
127	PGN_1496	hypothetical protein	1253.35	0.7513	0.0966	2.603	0.00924	0.0404
128	PGN_1513	conserved hypothetical protein	182208	0.9376	0.1085	4.0332	5.5e-05	0.000414
129	PGN_1528	conserved hypothetical protein	2208.18	1.4093	0.1019	8.9207	4.63e-19	1.51e-17	*
130	PGN_1529	putative oxidoreductase	2756.32	1.0832	0.125	4.6644	3.09e-06	2.91e-05	*
131	PGN_1548	conserved hypothetical protein	103263	1.3643	0.1388	6.2266	4.77e-10	7.13e-09
132	PGN_1570	DNA-directed RNA polymerase beta' subunit	59153.8	0.7975	0.1103	2.6982	0.00697	0.0317
133	PGN_1587	putative translation elongation factor Ts	7870.11	1.0146	0.1674	3.0739	0.00211	0.0112
134	PGN_1591	conserved hypothetical protein	2498.22	1.0914	0.1609	3.6747	0.000238	0.00157
135	PGN_1612	probable beta-phosphoglucomutase	3913.71	1.0974	0.1412	4.2324	2.31e-05	0.000186
136	PGN_1625	conserved hypothetical protein	3384.77	0.729	0.0775	2.9567	0.00311	0.0157
137	PGN_1635	conserved hypothetical protein with nucleoside recognition domain	633.185	0.9927	0.1685	2.9238	0.00346	0.0172	*
138	PGN_1636	conserved hypothetical protein	425.075	1.0532	0.2177	2.5404	0.0111	0.0476	*
139	PGN_1637	putative methenyltetrahydrofolate cyclohydrolase	338.442	1.2735	0.2188	3.5357	0.000407	0.00254	*
140	PGN_1638	histidine ammonia-lyase	924.013	0.9757	0.1481	3.2129	0.00131	0.00738	*
141	PGN_1654	putative electron transport complex RnfABCDGE type A subunit	3063.28	1.1558	0.2133	3.0751	0.0021	0.0112
142	PGN_1680	putative ABC transporter permease protein	274.26	1.0664	0.1545	3.6657	0.000247	0.00162	*
143	PGN_1683	probable ABC transporter permease protein	642.842	0.8739	0.1365	2.7398	0.00615	0.0287	*
144	PGN_1703	putative ribonuclease III	1017.6	0.8736	0.0814	4.5886	4.46e-06	4.06e-05
145	PGN_1704	beta-ketoacyl-acyl-carrier-protein synthase II	34802.3	0.9148	0.1238	3.3498	0.000809	0.00484
146	PGN_1715	putative chaperone protein GrpE	11123	1.5894	0.1438	7.5745	3.6e-14	7.9e-13
147	PGN_1719	conserved hypothetical protein with appr-1-p processing enzyme domain	9119.03	1.0798	0.1739	3.3339	0.000856	0.00504	*
148	PGN_1738	putative long-chain-fatty-acid-CoA ligase	2496.82	0.8686	0.0836	4.4077	1.04e-05	8.88e-05	*
149	PGN_1758	putative v-type ATPase subunit K	1975.4	1.1911	0.2369	2.9178	0.00352	0.0174
150	PGN_1759	putative v-type ATPase subunit I	4474.97	0.8027	0.0756	4.006	6.18e-05	0.000458	*
151	PGN_1780	putative YjgF-like protein	989.53	1.0461	0.1519	3.5955	0.000324	0.00208
152	PGN_1781	putative tRNA:rRNA methyltransferase	975.024	0.8789	0.1385	2.7364	0.00621	0.0289	*
153	PGN_1801	conserved hypothetical protein	1613.62	0.9942	0.1888	2.6185	0.00883	0.039
154	PGN_1802	hemolysin	2536.03	0.7915	0.1084	2.6886	0.00718	0.0325	*
155	PGN_1878	conserved hypothetical protein	2614.08	0.8939	0.1183	3.33	0.000869	0.0051	*
156	PGN_1897	putative transport related membrane protein	2647.67	0.9906	0.1494	3.2837	0.00102	0.00593	*
157	PGN_1907	conserved hypothetical protein	1941.29	1.3177	0.1762	4.6408	3.47e-06	3.22e-05	*
158	PGN_1927	conserved hypothetical protein	1077.17	0.9682	0.1017	4.603	4.16e-06	3.8e-05	*
159	PGN_1975	putative regulatory protein	2211.02	0.8781	0.1159	3.2619	0.00111	0.00631	*
160	PGN_1976	conserved hypothetical protein	28839.5	1.2391	0.1649	4.482	7.39e-06	6.48e-05	*
161	PGN_1983	putative ion transporter	621.283	0.9593	0.175	2.6249	0.00867	0.0383	*
162	PGN_1985	probable N-acetylmuramoyl-L-alanine amidase	387.382	1.3442	0.2026	4.1675	3.08e-05	0.000244
163	PGN_1986	DNA-binding protein, histone-like family	813.527	1.0953	0.2072	2.8725	0.00407	0.0197
164	PGN_2011	putative helicase	1396.63	1.2197	0.1343	5.3589	8.37e-08	1.04e-06	*
165	PGN_2012	outer membrane efflux protein	1228.5	1.2898	0.17	4.6462	3.38e-06	3.16e-05	*
166	PGN_2017	conserved hypothetical protein	5338.93	1.0092	0.1382	3.6843	0.000229	0.00152	*
167	PGN_2018	putative UDP-N-acetylglucosamine acyltransferase	2711.38	0.9107	0.1589	2.5849	0.00974	0.0423	*
168	PGN_2020	UDP-3-O-[3-hydroxymyristoyl] glucosamine N-acyltransferase	7314.81	0.8675	0.0712	5.162	2.44e-07	2.74e-06
169	PGN_2063	hypothetical protein	15.5809	2.387	0.6228	3.03	0.00245	0.0127	*
170	PGN_2067	TPR domain protein	11790.3	0.9009	0.1233	3.2506	0.00115	0.00653	*
171	PGN_2068	putative peptide deformylase	5108.67	0.9373	0.1265	3.4573	0.000546	0.00337	*
172	PGN_2080	conserved hypothetical protein	1433.59	0.8649	0.1109	3.291	0.000998	0.00581	*
173	PGN_t0028	tRNA-Arg	21043.2	1.0545	0.1354	4.0946	4.23e-05	0.000327
P. gingivalis genes downregulated after treatment with XN
		Locus Tag	baseMean	log2FoldChange	lfcSE	stat	p-value	padj
1	PGN_0015	probable transcriptional regulator	787.468	-1.4557	0.1094	-8.7349	2.44e-18	7.29e-17	*
2	PGN_0044	GTP-binding protein	1360.39	-1.1757	0.1147	-5.8891	3.88e-09	5.4e-08
3	PGN_0077	hypothetical protein	3763.74	-1.4654	0.2208	-4.3713	1.24e-05	0.000104
4	PGN_0078	hypothetical protein	8149.7	-1.4816	0.1227	-8.0011	1.23e-15	3.12e-14	*
5	PGN_0082	probable transcriptional regulator AraC family	31391.9	-1.2915	0.125	-6.3337	2.39e-10	3.69e-09	*
6	PGN_0088	putative transcriptional regulator	4622.18	-1.2797	0.1714	-4.5483	5.41e-06	4.87e-05
7	PGN_0097	putative cell-division ATP-binding protein	4022.22	-1.4109	0.1179	-7.7278	1.09e-14	2.51e-13	*
8	PGN_0099	probable peptidase	13722.7	-1.4715	0.0943	-10.3018	6.92e-25	3.25e-23
9	PGN_0120	conserved hypothetical protein	2402.61	-1.3895	0.0767	-11.5992	4.16e-31	2.34e-29	*
10	PGN_0121	conserved hypothetical protein	9864.79	-0.7268	0.0703	-3.2275	0.00125	0.00704
11	PGN_0122	28 kDa outer membrane protein Omp28	7637.48	-1.176	0.2063	-3.2775	0.00105	0.00602
12	PGN_0123	conserved hypothetical protein	57526.9	-1.1227	0.1047	-5.9502	2.68e-09	3.78e-08	*
13	PGN_0124	hypothetical protein	1788.4	-2.1029	0.1754	-9.1408	6.2e-20	2.18e-18	*
14	PGN_0125	D-isomer specific 2-hydroxyacid dehydrogenase family protein	16116.6	-1.0995	0.1484	-4.0409	5.33e-05	0.000405	*
15	PGN_0136	conserved hypothetical protein	3585.78	-0.7731	0.1028	-2.6576	0.00787	0.0352
16	PGN_0137	putative tryptophanyl-tRNA synthetase	3217.48	-1.1946	0.1052	-6.5995	4.13e-11	7.02e-10	*
17	PGN_0139	conserved hypothetical protein	1560.83	-1.0975	0.1541	-3.8777	0.000105	0.000746
18	PGN_0144	hypothetical protein	1721.55	-0.9048	0.118	-3.4299	0.000604	0.00372
19	PGN_0156	conserved hypothetical protein	1503.96	-1.0031	0.1245	-4.0401	5.34e-05	0.000405	*
20	PGN_0165	conserved hypothetical protein	118.707	-1.5342	0.2907	-3.5579	0.000374	0.00236	*
21	PGN_0167	30S ribosomal protein S16	6331.87	-0.9618	0.1552	-2.9763	0.00292	0.0148
22	PGN_0178	conserved hypothetical protein	2080.44	-2.5352	0.1009	-20.163	2.07e-90	8.16e-88	*
23	PGN_0179	60 kDa protein	6030.7	-2.2337	0.146	-11.8747	1.6e-32	9.88e-31	*
24	PGN_0180	FimA type I fimbrilin	5080.03	-0.9699	0.1521	-3.0886	0.00201	0.0108	*
25	PGN_0181	conserved hypothetical protein	490.924	-1.9303	0.1219	-11.7331	8.62e-32	5.16e-30	*
26	PGN_0182	conserved hypothetical protein	314.492	-1.726	0.2927	-4.1879	2.82e-05	0.000225	*
27	PGN_0183	minor component FimC	1180.77	-2.1636	0.1516	-10.9748	5.05e-28	2.56e-26	*
28	PGN_0184	minor component FimD	1297.38	-1.1152	0.1599	-3.8472	0.000119	0.000839	*
29	PGN_0190	putative GTP-binding protein	1145.54	-0.9737	0.1159	-4.0864	4.38e-05	0.000336
30	PGN_0201	conserved hypothetical protein with DUF558 domain	737.392	-1.638	0.1464	-7.7709	7.8e-15	1.83e-13	*
31	PGN_0223	glycosyl transferase family 4	2212.18	-2.0879	0.2712	-5.855	4.77e-09	6.49e-08	*
32	PGN_0224	UDP-N-acetyl-D-mannosaminuronic acid dehydrogenase	2084.89	-1.2729	0.1855	-4.1655	3.11e-05	0.000245	*
33	PGN_0247	putative magnesium transporter	2456.73	-1.2435	0.0987	-7.5368	4.82e-14	1.02e-12
34	PGN_0248	putative dimethyladenosine transferase	2164.82	-2.1259	0.1229	-13.231	5.81e-40	5.46e-38	*
35	PGN_0272	conserved hypothetical protein	3057.61	-1.1576	0.1486	-4.424	9.69e-06	8.31e-05	*
36	PGN_0274	putative RNA polymerase sigma-70 factor ECF subfamily	4193.5	-1.6625	0.1019	-11.4053	3.93e-30	2.1e-28	*
37	PGN_0288	conserved hypothetical protein	11392.4	-1.1629	0.1114	-5.9499	2.68e-09	3.78e-08	*
38	PGN_0289	conserved hypothetical protein	13173.7	-0.903	0.1393	-2.892	0.00383	0.0188	*
39	PGN_0290	immunoreactive 32 kDa antigen	8834.73	-0.7227	0.0852	-2.6133	0.00897	0.0394	*
40	PGN_0293	receptor antigen A	60283.4	-1.3509	0.1334	-6.3777	1.8e-10	2.82e-09	*
41	PGN_0296	conserved hypothetical protein	5292.74	-1.9682	0.118	-12.438	1.62e-35	1.23e-33	*
42	PGN_0297	conserved hypothetical protein	2873.55	-1.6092	0.1468	-7.5558	4.16e-14	9.02e-13	*
43	PGN_0310	putative uroporphyrinogen-III synthase	4765.31	-1.1949	0.1043	-6.665	2.65e-11	4.62e-10
44	PGN_0313	peptide chain release factor 3	856.872	-0.7574	0.0945	-2.7252	0.00643	0.0296
45	PGN_0344	probable haloacid dehalogenase-like hydrolase	1374.53	-0.9111	0.1144	-3.5941	0.000326	0.00209	*
46	PGN_0346	putative methyltransferase	5200.25	-1.4565	0.1497	-6.3876	1.69e-10	2.66e-09	*
47	PGN_0347	conserved hypothetical protein	5221.45	-2.1951	0.2067	-8.2	2.4e-16	6.16e-15	*
48	PGN_0348	putative universal stress protein UspA	54627.8	-1.2912	0.0714	-11.0768	1.63e-28	8.44e-27	*
49	PGN_0349	upregulated in stationary phase protein A	10419.2	-1.3673	0.1529	-5.6732	1.4e-08	1.83e-07	*
50	PGN_0350	probable translation initation factor SUI1	582.622	-1.3123	0.2163	-3.7549	0.000173	0.00118	*
51	PGN_0353	conserved hypothetical protein	1738.69	-1.9562	0.127	-11.4638	2.01e-30	1.1e-28
52	PGN_0354	putative nitrogen utilization substance protein A	8453.43	-1.7827	0.0541	-23.6948	4.08e-124	8.05e-121	*
53	PGN_0356	conserved hypothetical protein	1082.22	-1.1671	0.2127	-3.136	0.00171	0.00946
54	PGN_0360	tyrosyl-tRNA synthetase	2323.32	-0.8922	0.1248	-3.1417	0.00168	0.00936
55	PGN_0361	putative glycosyl transferase family 2	573.87	-1.0245	0.1462	-3.5871	0.000334	0.00214
56	PGN_0365	arginyl-tRNA synthetase	7865.31	-1.0603	0.1281	-4.3725	1.23e-05	0.000104
57	PGN_0366	putative tRNA 5-methylaminomethyl-2-thiouridylate 5-methyltransferase	2541.49	-1.3002	0.1224	-6.5361	6.31e-11	1.05e-09	*
58	PGN_0367	exodeoxyribonuclease III	1357.22	-1.2573	0.1024	-7.3946	1.42e-13	2.86e-12	*
59	PGN_0368	redox-sensitive transcriptional activator OxyR	947.73	-0.8641	0.1111	-3.2775	0.00105	0.00602	*
60	PGN_0369	probable single-stranded binding protein	753.956	-0.9438	0.1413	-3.1398	0.00169	0.00937	*
61	PGN_0374	conserved hypothetical protein	6117.75	-1.0775	0.0879	-6.5711	4.99e-11	8.42e-10	*
62	PGN_0375	phosphoribulose/uridine kinase	4578.06	-0.6953	0.0558	-3.5	0.000465	0.0029	*
63	PGN_0380	partial ROK family transcriptional repressor with glucose kinase domain	923.214	-1.1231	0.1143	-5.4502	5.03e-08	6.36e-07
64	PGN_0386	probable 3-dehydroquinate dehydratase type II	663.52	-0.9302	0.1264	-3.4038	0.000665	0.00406
65	PGN_0387	putative O-methyltransferase	982.153	-0.8856	0.1381	-2.7919	0.00524	0.0248
66	PGN_0394	probable 30S ribosomal protein S20	2595.51	-0.9813	0.1608	-2.9937	0.00276	0.014
67	PGN_0418	conserved hypothetical protein with aminodeoxychorismate lyase domain	1846	-0.9349	0.1402	-3.1024	0.00192	0.0104
68	PGN_0473	conserved hypothetical protein	4908.43	-1.486	0.0649	-15.1815	4.69e-52	8.41e-50
69	PGN_0499	conserved hypothetical protein	1444.12	-1.8319	0.132	-10.092	5.99e-24	2.69e-22	*
70	PGN_0500	methylmalonyl-CoA decarboxylase alpha subunit	5765.88	-1.2804	0.1596	-4.8909	1e-06	1.04e-05
71	PGN_0511	conserved hypothetical protein	232.385	-0.96	0.1458	-3.1555	0.0016	0.00895
72	PGN_0517	isoleucyl-tRNA synthetase	4433.99	-0.7955	0.0965	-3.0615	0.0022	0.0116
73	PGN_0521	conserved hypothetical protein	1208.73	-1.3618	0.0809	-10.6512	1.72e-26	8.49e-25
74	PGN_0533	putative quinolinate synthetase complex subunit A	715.657	-1.0643	0.1119	-5.0411	4.63e-07	5.05e-06	*
75	PGN_0534	putative nicotinate-nucleotide pyrophosphorylase	775.323	-1.1078	0.1454	-4.1794	2.92e-05	0.000233
76	PGN_0543	glutamyl-tRNA synthetase	1577.21	-1.2373	0.108	-6.8252	8.78e-12	1.58e-10
77	PGN_0547	dTDP-4-dehydrorhamnose 3,5-epimerase	396.419	-0.8977	0.1275	-3.1189	0.00182	0.00998
78	PGN_0583	conserved hypothetical protein	1363.46	-2.2699	0.5888	-3.0062	0.00265	0.0135
79	PGN_0590	putative Fic family protein	14896.5	-0.8205	0.0884	-3.6261	0.000288	0.00187
80	PGN_0618	aspartate-semialdehyde dehydrogenase	3035.61	-1.0188	0.108	-4.8037	1.56e-06	1.53e-05
81	PGN_0619	conserved hypothetical protein	238.646	-2.1405	0.3622	-4.5289	5.93e-06	5.29e-05
82	PGN_0620	putative S-adenosyl-methyltransferase MraW	2103.82	-1.0127	0.1352	-3.7912	0.00015	0.00102
83	PGN_0621	conserved hypothetical protein	475.013	-1.2456	0.1375	-5.4205	5.94e-08	7.47e-07
84	PGN_0630	probable cell division protein FtsA	4429.32	-1.3618	0.1426	-6.0415	1.53e-09	2.2e-08
85	PGN_0653	conserved hypothetical protein	269.049	-1.6105	0.2245	-4.9457	7.59e-07	7.92e-06	*
86	PGN_0654	conserved hypothetical protein	7212.16	-1.4711	0.1152	-8.4302	3.45e-17	9.73e-16	*
87	PGN_0655	conserved hypothetical protein	1251.3	-0.9261	0.1483	-2.8731	0.00407	0.0197	*
88	PGN_0662	ATP-dependent protease La	6300.65	-1.3596	0.1138	-7.5545	4.21e-14	9.02e-13	*
89	PGN_0663	conserved hypothetical protein	1161.94	-1.0244	0.1281	-4.0941	4.24e-05	0.000327	*
90	PGN_0671	putative pyridoxal phosphate biosynthetic protein	1230.12	-1.489	0.1182	-8.3644	6.04e-17	1.66e-15
91	PGN_0679	putative tetraacyldisaccharide 4'-kinase	1555.86	-0.9964	0.0954	-5.2055	1.93e-07	2.23e-06
92	PGN_0680	signal peptide peptidase SppA 67K type	7137.26	-1.8447	0.0976	-13.7788	3.42e-43	4.22e-41	*
93	PGN_0729	outer membrane protein 41 precursor	286397	-1.1918	0.1424	-4.8599	1.17e-06	1.2e-05	*
94	PGN_0732	conserved hypothetical protein	619.043	-1.0782	0.1733	-3.337	0.000847	0.00502	*
95	PGN_0733	alpha-glucan phosphorylase	3606.29	-1.3602	0.1083	-7.9455	1.93e-15	4.71e-14
96	PGN_0735	putative bifunctional cobalamin biosynthesis protein	719.423	-0.9919	0.1437	-3.4238	0.000617	0.00378
97	PGN_0760	putative D-alanine--D-alanine ligase	897.792	-0.7387	0.0817	-2.9206	0.00349	0.0173
98	PGN_0761	ribosomal large subunit pseudouridine synthase	1662.81	-1.1775	0.1388	-4.8803	1.06e-06	1.09e-05
99	PGN_0762	conserved hypothetical protein	1562.22	-1.2576	0.1143	-6.6254	3.46e-11	5.99e-10
100	PGN_0778	Por secretion system protein porT/sprT	2194.74	-1.4082	0.189	-4.8043	1.55e-06	1.53e-05	*
101	PGN_0794	conserved hypothetical protein	2267.96	-1.107	0.0934	-6.5004	8.01e-11	1.32e-09
102	PGN_0806	putative MotA/TolQ/ExbB proton channel protein	5912.55	-1.2511	0.1156	-6.4975	8.17e-11	1.33e-09	*
103	PGN_0807	putative DNAse related protein	162.777	-1.1816	0.223	-3.057	0.00224	0.0117	*
104	PGN_0815	putative hypoxanthine phosphoribosyltransferase	337.246	-1.5263	0.1677	-6.1214	9.28e-10	1.36e-08
105	PGN_0816	fructose-1,6-bisphosphatase	10895.5	-1.4193	0.0787	-11.6847	1.53e-31	8.86e-30	*
106	PGN_0817	penicillin-binding protein 1A	8624.13	-0.7516	0.077	-3.2661	0.00109	0.00624	*
107	PGN_0836	conserved hypothetical protein	15423.4	-2.3144	0.2908	-6.2401	4.37e-10	6.64e-09	*
108	PGN_0837	conserved hypothetical protein	14841.6	-3.2731	0.3222	-8.6065	7.53e-18	2.22e-16	*
109	PGN_0838	conserved hypothetical protein	8294.7	-2.7463	0.2267	-9.9106	3.74e-23	1.64e-21	*
110	PGN_0840	conserved hypothetical protein	222.309	-1.0541	0.1662	-3.3342	0.000855	0.00504
111	PGN_0857	conserved hypothetical protein	1315.38	-1.4987	0.1252	-7.9788	1.48e-15	3.69e-14	*
112	PGN_0858	probable ABC transporter ATP-binding protein	620.2	-0.9867	0.1231	-3.954	7.69e-05	0.000558	*
113	PGN_0873	conserved hypothetical protein	4581.12	-0.9941	0.132	-3.7441	0.000181	0.00122
114	PGN_0874	conserved hypothetical protein	4578.66	-0.7932	0.0829	-3.538	0.000403	0.00253
115	PGN_0875	DNA gyrase A subunit	22263.7	-0.6287	0.0437	-2.9452	0.00323	0.0162
116	PGN_0895	ferredoxin 4Fe-4S	7787.16	-1.2346	0.2586	-2.8409	0.0045	0.0215	*
117	PGN_0915	conserved hypothetical protein	1674.24	-1.2242	0.0879	-8.2379	1.75e-16	4.61e-15
118	PGN_0917	tyrosine type site-specific recombinase	9048.43	-1.2494	0.1422	-5.2718	1.35e-07	1.59e-06	*
119	PGN_0927	conserved hypothetical protein	90.7305	-1.2332	0.2762	-2.6547	0.00794	0.0354
120	PGN_0929	conserved hypothetical protein	642.521	-1.972	0.502	-2.9323	0.00336	0.0168
121	PGN_0930	hypothetical protein	361.811	-2.2274	0.5895	-2.9304	0.00338	0.0169
122	PGN_0931	conserved hypothetical protein	256.017	-1.7229	0.3364	-3.6357	0.000277	0.00181	*
123	PGN_0932	probable GCN5-related N-acetyltransferase	159.519	-1.7404	0.4691	-2.6439	0.0082	0.0365
124	PGN_0935	conserved hypothetical protein	15884.7	-0.986	0.1215	-4.0001	6.33e-05	0.000468	*
125	PGN_0938	8-amino-7-oxononanoate synthase	918.088	-1.368	0.101	-8.5958	8.27e-18	2.4e-16	*
126	PGN_0939	conserved hypothetical protein	230.51	-1.0327	0.1905	-2.7956	0.00518	0.0246	*
127	PGN_0941	conserved hypothetical protein	634.919	-1.0396	0.0974	-5.5394	3.04e-08	3.91e-07
128	PGN_0962	threonyl-tRNA synthetase	3621.44	-0.7621	0.0781	-3.3563	0.00079	0.00475	*
129	PGN_0984	probable phosphatidylserine decarboxylase proenzyme	1560.27	-1.2828	0.1272	-6.1552	7.5e-10	1.11e-08
130	PGN_0987	prolyl-tRNA synthetase	4033.18	-1.3264	0.0966	-8.5518	1.21e-17	3.46e-16
131	PGN_0988	hypothetical protein	636.735	-1.0419	0.1245	-4.3539	1.34e-05	0.000111
132	PGN_0997	putative deoxyuridine 5'-triphosphate nucleotidohydrolase	261.647	-1.1642	0.137	-4.8474	1.25e-06	1.27e-05	*
133	PGN_0998	4-hydroxy-3-methylbut-2-en-1-yl diphosphate synthase	1761.28	-1.0297	0.0865	-6.1242	9.11e-10	1.34e-08
134	PGN_1003	conserved hypothetical protein	517.324	-1.4471	0.1232	-7.6886	1.49e-14	3.37e-13
135	PGN_1016	conserved hypothetical protein	10939.2	-2.1002	0.205	-7.8056	5.92e-15	1.41e-13
136	PGN_1017	conserved hypothetical protein	5418.41	-1.9718	0.2513	-5.8568	4.72e-09	6.47e-08
137	PGN_1018	conserved hypothetical protein	9036.49	-1.5061	0.1105	-9.104	8.71e-20	2.96e-18	*
138	PGN_1033	O-antigen flippase	1747.92	-1.1527	0.1811	-3.6036	0.000314	0.00202
139	PGN_1039	putative alpha-1,2-mannosidase precursor	998.777	-1.1193	0.123	-5.0345	4.79e-07	5.2e-06
140	PGN_1040	conserved hypothetical protein	270.548	-1.5347	0.2045	-5.0596	4.2e-07	4.66e-06	*
141	PGN_1054	virulence modulating gene F	379.406	-1.2469	0.1886	-3.9604	7.48e-05	0.000545
142	PGN_1055	virulence modulating gene E	1864.46	-0.9773	0.1112	-4.2906	1.78e-05	0.000146
143	PGN_1058	putative bacterioferritin comigratory protein	739.11	-2.0229	0.2693	-5.6541	1.57e-08	2.03e-07
144	PGN_1081	conserved hypothetical protein	2706.37	-1.1142	0.0947	-6.4867	8.77e-11	1.42e-09	*
145	PGN_1108	putative RNA polymerase ECF-type sigma factor	1334.64	-1.1058	0.1282	-4.7246	2.31e-06	2.2e-05	*
146	PGN_1112	PhoH-like protein	4501.31	-1.7997	0.0648	-20.0488	2.07e-89	6.8e-87	*
147	PGN_1113	putative crossover junction endodeoxyribonuclease RuvC	1727.91	-1.2115	0.1141	-6.2379	4.43e-10	6.68e-09	*
148	PGN_1114	conserved hypothetical protein	563.292	-0.9991	0.1341	-3.7222	0.000198	0.00132
149	PGN_1125	conserved hypothetical protein	1283	-1.0348	0.1961	-2.727	0.00639	0.0296	*
150	PGN_1129	conserved hypothetical protein	11017	-0.9307	0.0966	-4.4587	8.24e-06	7.17e-05	*
151	PGN_1142	probable acetyltransferase	1608.54	-1.0727	0.1185	-4.8315	1.35e-06	1.36e-05
152	PGN_1143	conserved hypothetical protein	750.659	-1.4599	0.1208	-7.9469	1.91e-15	4.71e-14
153	PGN_1150	putative N6-adenine-specific DNA methylase	3914.15	-1.0536	0.1256	-4.4082	1.04e-05	8.88e-05
154	PGN_1155	glucose-6-phosphate isomerase	4140.97	-0.9303	0.1293	-3.327	0.000878	0.00514	*
155	PGN_1156	glycerol-3-phosphate dehydrogenase	3751.74	-0.9108	0.1153	-3.5631	0.000367	0.00233	*
156	PGN_1157	lysyl-tRNA synthetase	14195.4	-1.4722	0.1252	-7.7681	7.97e-15	1.85e-13	*
157	PGN_1158	putative purine nucleoside phosphorylase	4465.28	-1.1287	0.1175	-5.3519	8.7e-08	1.07e-06	*
158	PGN_1159	conserved hypothetical protein	11545.7	-1.5247	0.078	-13.1355	2.06e-39	1.85e-37	*
159	PGN_1163	conserved hypothetical protein	950.58	-1.1892	0.1095	-6.2922	3.13e-10	4.79e-09	*
160	PGN_1167	conserved hypothetical protein	1423.34	-1.1912	0.1302	-5.3068	1.12e-07	1.33e-06	*
161	PGN_1179	phosphotransacetylase	3190.75	-0.9935	0.0923	-5.3481	8.89e-08	1.09e-06
162	PGN_1180	conserved hypothetical protein	974.143	-1.0969	0.1798	-3.3201	0.0009	0.00525	*
163	PGN_1184	conserved hypothetical protein	1758.06	-1.2242	0.104	-6.9609	3.38e-12	6.23e-11
164	PGN_1210	hypothetical protein	415.303	-1.4906	0.2547	-3.89	0.0001	0.000717
165	PGN_1212	hypothetical protein	128.159	-1.4597	0.2305	-4.1626	3.15e-05	0.000247	*
166	PGN_1233	conserved hypothetical protein	810.134	-1.4573	0.1923	-4.9779	6.43e-07	6.85e-06
167	PGN_1234	conserved hypothetical protein	1486.49	-0.8045	0.0977	-3.1159	0.00183	0.0101
168	PGN_1242	putative O-antigen polymerase Wzy	294.102	-1.2382	0.2748	-2.6861	0.00723	0.0326
169	PGN_1243	UDP-glucose 6-dehydrogenase	2141.73	-1.7821	0.0954	-13.4332	3.87e-41	4.01e-39	*
170	PGN_1251	probable glycosyltransferase	2469.36	-1.4051	0.1904	-4.7536	2e-06	1.92e-05	*
171	PGN_1252	iron-containing alcohol dehydrogenase	16791.3	-1.0893	0.1103	-5.3441	9.09e-08	1.11e-06	*
172	PGN_1264	conserved hypothetical protein	728.465	-1.0055	0.1429	-3.5382	0.000403	0.00253	*
173	PGN_1268	putative oxidoreductase	3225.1	-1.4392	0.1013	-9.2703	1.86e-20	7.04e-19
174	PGN_1269	putative electron transport protein	4690.88	-0.9553	0.096	-4.7433	2.1e-06	2.01e-05	*
175	PGN_1297	conserved hypothetical protein	3272.49	-0.9903	0.1256	-3.9031	9.5e-05	0.000686
176	PGN_1298	conserved hypothetical protein	3857.28	-1.1936	0.076	-9.1214	7.42e-20	2.57e-18
177	PGN_1305	putative N-acetylmuramoyl-L-alanine amidase	3144.22	-0.9943	0.1368	-3.6125	0.000303	0.00196	*
178	PGN_1317	conserved hypothetical protein	2310.73	-0.8779	0.0787	-4.8035	1.56e-06	1.53e-05	*
179	PGN_1318	putative ABC transporter ATP-binding protein	1716.81	-1.194	0.1737	-3.9942	6.49e-05	0.000478
180	PGN_1320	conserved hypothetical protein	1326.77	-1.049	0.1281	-4.2855	1.82e-05	0.000149
181	PGN_1329	hypothetical protein	665.499	-1.5856	0.1224	-8.87	7.31e-19	2.29e-17	*
182	PGN_1330	probable branched chain amino acid ABC transporter ATP-binding protein	1480.88	-1.6113	0.1535	-7.2383	4.54e-13	8.96e-12	*
183	PGN_1354	conserved hypothetical protein	2002.03	-1.6663	0.0981	-11.8876	1.37e-32	9.02e-31	*
184	PGN_1356	conserved hypothetical protein	1568.49	-1.2595	0.1679	-4.5227	6.11e-06	5.4e-05	*
185	PGN_1358	conserved hypothetical protein	1004.57	-0.8666	0.1055	-3.4746	0.000512	0.00317
186	PGN_1362	probable exported transglycosylase protein	2439.08	-0.7415	0.0828	-2.9155	0.00355	0.0175
187	PGN_1376	putative transcriptional regulator	2153.65	-0.8938	0.101	-3.9009	9.59e-05	0.00069	*
188	PGN_1409	putative peptidase	7993.17	-0.7275	0.0786	-2.8943	0.0038	0.0187
189	PGN_1419	conserved hypothetical protein	14316.9	-1.9268	0.0697	-20.4787	3.34e-93	1.65e-90	*
190	PGN_1422	putative partial DNA-binding protein histone-like family	447.582	-1.518	0.2245	-4.5343	5.78e-06	5.18e-05
191	PGN_1423	putative partial DNA-binding protein histone-like family	222.114	-1.8997	0.2587	-5.4111	6.27e-08	7.82e-07
192	PGN_1424	putative partial Type II restriction enzyme	645.447	-1.9426	0.3708	-3.8906	0.0001	0.000717
193	PGN_1425	putative partial Type II restriction enzyme	734.062	-1.3559	0.1726	-4.9586	7.1e-07	7.53e-06
194	PGN_1431	putative cation efflux system protein	2096.91	-0.7814	0.0935	-3.0097	0.00261	0.0134
195	PGN_1432	probable outer membrane efflux protein	2507.97	-0.8526	0.0764	-4.6183	3.87e-06	3.57e-05
196	PGN_1484	putative methylated-DNA-protein-cysteine methyltransferase	565.109	-1.6431	0.1383	-8.2656	1.39e-16	3.71e-15
197	PGN_1500	conserved hypothetical protein	526.297	-1.9668	0.1447	-10.1377	3.76e-24	1.72e-22	*
198	PGN_1501	putative mannose-6-phosphate isomerase	1543.03	-1.1703	0.0974	-6.8789	6.03e-12	1.1e-10	*
199	PGN_1519	hemagglutinin-related protein	11142.6	-0.8088	0.0826	-3.7369	0.000186	0.00125
200	PGN_1536	hypothetical protein	3962.97	-2.2364	0.1965	-8.8384	9.71e-19	2.99e-17	*
201	PGN_1537	probable cation efflux system protein	3138.95	-1.4399	0.107	-8.7818	1.61e-18	4.88e-17	*
202	PGN_1538	putative cation efflux system	2230.2	-0.8336	0.109	-3.0594	0.00222	0.0117
203	PGN_1549	putative ATP-dependent Clp protease proteolytic subunit	9559.95	-1.5159	0.0855	-11.8748	1.6e-32	9.88e-31	*
204	PGN_1550	ATP-dependent Clp protease ATP-binding subunit ClpX	15596.8	-1.2855	0.0758	-10.3684	3.45e-25	1.66e-23	*
205	PGN_1551	ATP-dependent DNA helicase RecQ	13450.5	-0.8528	0.0924	-3.819	0.000134	0.000931	*
206	PGN_1558	conserved hypothetical protein	647.625	-1.4391	0.1053	-8.9202	4.66e-19	1.51e-17	*
207	PGN_1561	conserved hypothetical protein	632.928	-2.1159	0.2147	-7.5248	5.28e-14	1.11e-12
208	PGN_1562	conserved hypothetical protein	1019.18	-1.6848	0.0979	-12.1033	1.01e-33	7.15e-32
209	PGN_1563	hypothetical protein	206.274	-1.7822	0.3174	-4.0392	5.36e-05	0.000405
210	PGN_1564	conserved hypothetical protein	8398.93	-1.0498	0.1261	-4.3606	1.3e-05	0.000108
211	PGN_1575	50S ribosomal protein L11	9598.11	-0.9932	0.1854	-2.6609	0.00779	0.0349	*
212	PGN_1576	putative transcription antitermination protein	17176.9	-1.8938	0.1429	-9.7535	1.78e-22	7.48e-21	*
213	PGN_1577	putative preprotein translocase SecE subunit	2819.85	-1.8129	0.437	-3.0045	0.00266	0.0136
214	PGN_1579	putative site-specific recombinase	13441.6	-1.1938	0.1901	-3.6496	0.000263	0.00172	*
215	PGN_1605	conserved hypothetical protein	826.368	-1.0393	0.1131	-4.7691	1.85e-06	1.79e-05	*
216	PGN_1615	putative GTP-binding protein	1411.25	-0.9368	0.1684	-2.5941	0.00948	0.0414
217	PGN_1647	putative 50S ribosomal protein L27	3411.72	-1.3849	0.3146	-2.8132	0.0049	0.0233
218	PGN_1648	putative 50S ribosomal protein L21	5348.14	-1.9276	0.2943	-4.8509	1.23e-06	1.25e-05
219	PGN_1660	conserved hypothetical protein	963.561	-1.062	0.1135	-4.951	7.38e-07	7.75e-06
220	PGN_1670	conserved hypothetical protein with predicted lysozyme domain	26062.9	-0.9135	0.1375	-3.0078	0.00263	0.0135
221	PGN_1671	probable chromate transport protein	8769.53	-0.9862	0.1138	-4.2736	1.92e-05	0.000156
222	PGN_1699	probable zinc ABC transporter zinc-binding protein	1892.9	-1.3584	0.1212	-7.081	1.43e-12	2.69e-11
223	PGN_1710	conserved hypothetical protein	1481.47	-1.043	0.1763	-3.0796	0.00207	0.0111
224	PGN_1711	phenylalanyl-tRNA synthetase alpha subunit	1155.41	-0.9847	0.1604	-3.0227	0.00251	0.013
225	PGN_1735	conserved hypothetical protein	25930.7	-1.5972	0.0829	-13.2323	5.71e-40	5.46e-38	*
226	PGN_1736	putative glycogen synthase	22082.6	-2.462	0.084	-23.3486	1.42e-120	1.4e-117	*
227	PGN_1745	putative NapC/NirT cytochrome c-type protein	3881.89	-1.7236	0.0703	-17.4119	6.7e-68	1.32e-65	*
228	PGN_1753	putative 2-oxoglutarate oxidoreductase alpha subunit	6871.52	-1.2164	0.1942	-3.6889	0.000225	0.0015	*
229	PGN_1755	putative 2-oxoglutarate oxidoreductase beta subunit	6548.35	-0.8208	0.0703	-4.5649	5e-06	4.52e-05	*
230	PGN_1785	putative DNA polymerase III epsilon chain	2282.71	-0.8311	0.11	-3.0102	0.00261	0.0134
231	PGN_1786	putative DNA polymerase III beta chain	3088.58	-1.2386	0.1936	-3.8148	0.000136	0.000944
232	PGN_1789	putative deoxycytidylate deaminase	282.983	-1.4328	0.1986	-4.6964	2.65e-06	2.51e-05
233	PGN_1796	conserved hypothetical protein	3436.2	-1.4329	0.1193	-7.8163	5.44e-15	1.31e-13	*
234	PGN_1805	cysteinyl-tRNA synthetase	3623.73	-1.637	0.0838	-13.5648	6.47e-42	7.09e-40	*
235	PGN_1806	conserved hypothetical protein	1177.39	-1.1806	0.1417	-4.8014	1.58e-06	1.54e-05	*
236	PGN_1811	putative alpha-L-fucosidase	5352.12	-0.948	0.0614	-7.3021	2.83e-13	5.65e-12	*
237	PGN_1812	polyphosphate kinase	9190	-1.4404	0.1253	-7.5053	6.13e-14	1.27e-12	*
238	PGN_1813	GTP-binding protein	1693.57	-1.6708	0.1316	-8.897	5.74e-19	1.83e-17	*
239	PGN_1868	50S ribosomal protein L3	11534.8	-0.9005	0.1219	-3.2853	0.00102	0.00591
240	PGN_1869	30S ribosomal protein S10	4371.56	-0.7992	0.0984	-3.0399	0.00237	0.0124
241	PGN_1870	translation elongation factor G	44710.1	-1.0649	0.076	-7.4312	1.08e-13	2.21e-12
242	PGN_1871	30S ribosomal protein S7	9285.76	-1.8745	0.0666	-20.6339	1.36e-94	8.96e-92	*
243	PGN_1872	30S ribosomal protein S12	5426.4	-2.4563	0.1324	-14.7806	1.96e-49	2.85e-47
244	PGN_1883	glutaminyl-tRNA synthetase	4319.54	-0.943	0.111	-3.9899	6.61e-05	0.000485
245	PGN_1889	conserved hypothetical protein	4770.51	-1.4767	0.2882	-3.3885	0.000703	0.00427	*
246	PGN_1890	50S ribosomal protein L33	9301.14	-1.6697	0.4376	-2.6727	0.00752	0.0338
247	PGN_1891	50S ribosomal protein L28	9107.37	-1.6004	0.218	-5.0479	4.47e-07	4.92e-06
248	PGN_1903	putative adenine-specific DNA methyltransferase	516.018	-1.9893	0.5551	-2.6829	0.0073	0.0329
249	PGN_1935	hypothetical protein	771.807	-1.495	0.1879	-5.2966	1.18e-07	1.4e-06	*
250	PGN_1947	putative dihydrodipicolinate reductase	779.938	-1.167	0.1389	-4.8032	1.56e-06	1.53e-05
251	PGN_1959	CRISPR-associated protein Cas2	187.033	-1.5745	0.3472	-3.0947	0.00197	0.0106	*
252	PGN_1960	CRISPR-associated protein Cas1	645.06	-1.0396	0.1682	-3.2086	0.00133	0.00748	*
253	PGN_1961	CRISPR-associated protein Cas4	700.741	-1.3354	0.1937	-4.3129	1.61e-05	0.000133	*
254	PGN_1963	conserved hypothetical protein	2459.13	-1.0935	0.2184	-2.718	0.00657	0.0301	*
255	PGN_1964	probable CRISPR-associated helicase Cas3 core	9102.68	-1.6116	0.0889	-12.5095	6.63e-36	5.23e-34	*
256	PGN_1965	hypothetical protein	3607.16	-2.2636	0.1483	-11.8907	1.32e-32	9e-31	*
257	PGN_1966	conserved hypothetical protein	4869.12	-2.4724	0.1322	-14.918	2.52e-50	4.14e-48	*
258	PGN_1969	putative methionyl-tRNA formyltransferase	2851.82	-0.8866	0.134	-2.8851	0.00391	0.0191
259	PGN_1970	arginine-specific cysteine proteinase RgpA	14759.2	-1.0813	0.0822	-7.0743	1.5e-12	2.8e-11	*
260	PGN_1978	conserved hypothetical protein	13667.6	-1.4811	0.103	-9.529	1.59e-21	6.39e-20
261	PGN_1990	conserved hypothetical protein	5271.97	-1.0797	0.0912	-6.3561	2.07e-10	3.21e-09
262	PGN_1993	conserved hypothetical protein	1969.69	-1.1419	0.1235	-5.1957	2.04e-07	2.3e-06
263	PGN_1994	conserved hypothetical protein	2562.53	-1.7762	0.1932	-6.6058	3.95e-11	6.78e-10
264	PGN_1995	conserved hypothetical protein	14298.9	-1.3293	0.2444	-3.3939	0.000689	0.0042	*
265	PGN_1999	putative dihydroorotate dehydrogenase	6265.86	-1.1788	0.1509	-4.4973	6.88e-06	6.06e-05
266	PGN_2003	single-stranded-DNA-specific exonuclease	4809.97	-1.3388	0.0686	-12.2232	2.34e-34	1.71e-32	*
267	PGN_2004	conserved hypothetical protein	1215.46	-0.8684	0.1185	-3.1087	0.00188	0.0102
268	PGN_2005	conserved hypothetical protein	2527.79	-1.605	0.193	-5.7254	1.03e-08	1.37e-07	*
269	PGN_2024	putative hemagglutinin	3275.06	-1.2235	0.1865	-3.8784	0.000105	0.000746
270	PGN_2045	phenylalanyl-tRNA synthetase beta subunit	4628.36	-1.2455	0.0906	-8.2291	1.89e-16	4.9e-15
271	PGN_2056	conserved hypothetical protein	3043.93	-1.4761	0.1288	-7.5765	3.55e-14	7.87e-13
272	PGN_2062	thymidylate synthase	1801.47	-1.0077	0.0892	-5.6912	1.26e-08	1.66e-07
273	PGN_2076	conserved hypothetical protein	475.121	-1.1414	0.1596	-4.0195	5.83e-05	0.000434
274	PGN_2088	conserved hypothetical protein	14395.2	-1.3482	0.1293	-6.5622	5.3e-11	8.86e-10
275	PGN_t0002	tRNA-Asn	25.5578	-2.9808	0.7239	-3.4268	0.000611	0.00375
276	PGN_t0005	tRNA-Val	128.547	-2.7694	0.5521	-4.1102	3.95e-05	0.000308
277	PGN_t0011	tRNA-Glu	348.004	-1.8179	0.3462	-3.8068	0.000141	0.000971
278	PGN_t0016	tRNA-Arg	99.2845	-1.57	0.3738	-2.8622	0.00421	0.0202
279	PGN_t0017	tRNA-Ser	652.667	-1.5752	0.321	-3.3496	0.000809	0.00484
280	PGN_t0021	tRNA-Ser	59.3016	-2.9185	0.5347	-4.523	6.1e-06	5.4e-05
281	PGN_t0039	tRNA-Gly	91.118	-3.0839	0.5564	-4.6441	3.42e-06	3.18e-05
282	PGN_t0042	tRNA-Trp	113.507	-3.3947	0.4013	-7.214	5.43e-13	1.06e-11
283	PGN_t0043	tRNA-Thr	1467.69	-3.2651	0.1552	-17.8199	4.95e-71	1.22e-68	*
284	PGN_t0044	tRNA-Tyr	2122.17	-2.1465	0.1776	-9.271	1.84e-20	7.04e-19	*
285	PGN_t0045	tRNA-Lys	218.672	-3.9808	0.6694	-5.2003	1.99e-07	2.28e-06
286	PGN_t0046	tRNA-Asp	52.5376	-2.51	0.6475	-3.1042	0.00191	0.0103
P. gingivalis genes upregulated after treatment with Cur
		Locus Tag	baseMean	log2FoldChange	lfcSE	stat	p-value	padj
1	PGN_0008	ATP-dependent Clp protease ATP-binding subunit ClpC	61323.3	0.9091	0.08	5.1168	3.11e-07	5.11e-06	*
2	PGN_0060	conserved protein found in conjugate transposon TraM	573.026	0.96	0.1411	3.2595	0.00112	0.00867
3	PGN_0061	hypothetical protein	543.005	0.8495	0.103	3.3933	0.000691	0.00568
4	PGN_0157	putative thiamine biosynthesis protein ThiH	695.885	1.397	0.1607	5.5829	2.37e-08	4.76e-07	*
5	PGN_0158	putative thiazole biosynthesis protein ThiG	374.369	1.6541	0.1876	6.1531	7.6e-10	2e-08
6	PGN_0159	probable thiamin-phosphate pyrophosphorylase	830.33	1.6753	0.1702	6.9051	5.02e-12	1.77e-10	*
7	PGN_0160	thiamine biosynthesis protein	856.89	1.585	0.156	6.9536	3.56e-12	1.33e-10	*
8	PGN_0193	putative polysaccharide deacetylase	351.595	1.4299	0.1629	5.707	1.15e-08	2.64e-07	*
9	PGN_0194	conserved hypothetical protein	362.211	1.2061	0.1767	3.9949	6.47e-05	0.000679	*
10	PGN_0205	conserved hypothetical protein	170.225	0.9824	0.1822	2.6472	0.00812	0.0484
11	PGN_0241	conserved hypothetical protein	474.717	1.5318	0.1898	5.4355	5.46e-08	1.07e-06
12	PGN_0242	probable glycosyl transferase family 1	875.858	1.19	0.1588	4.3462	1.39e-05	0.000167	*
13	PGN_0245	hypothetical protein	364.474	1.3414	0.1568	5.3661	8.04e-08	1.51e-06	*
14	PGN_0252	putative membrane-bound lytic murein transglycosylase D	1662.35	1.1135	0.1684	3.6432	0.000269	0.00243	*
15	PGN_0253	conserved hypothetical protein	547.835	1.8175	0.1851	7.1198	1.08e-12	4.35e-11
16	PGN_0254	putative ParB chromosome partitioning protein	1258.03	1.2825	0.2056	3.8064	0.000141	0.00136
17	PGN_0255	putative ParA chromosome partitioning protein	808.856	1.0493	0.1905	2.8841	0.00393	0.0254
18	PGN_0256	hydrolase	1355.69	1.17	0.2269	2.9529	0.00315	0.021
19	PGN_0257	putative arginine deiminase	2172.58	1.0906	0.2037	2.8996	0.00374	0.0244
20	PGN_0259	conserved hypothetical protein	664.916	1.6042	0.1932	5.7156	1.09e-08	2.54e-07
21	PGN_0260	conserved hypothetical protein	561.297	1.8	0.2063	6.3003	2.97e-10	8.49e-09	*
22	PGN_0261	sigma-54-dependent transcriptional regulator	1771.93	1.4143	0.2096	4.3611	1.29e-05	0.000157
23	PGN_0262	conserved hypothetical protein	1840.66	1.159	0.1264	5.2143	1.84e-07	3.17e-06
24	PGN_0263	putative Fe-S oxidoreductase	2411.04	1.0197	0.1517	3.4264	0.000612	0.00509
25	PGN_0264	signal recognition particle-docking protein	1943.74	0.8754	0.1265	2.9679	0.003	0.0201
26	PGN_0265	carboxynorspermidine decarboxylase	2323.65	1.1326	0.2183	2.8976	0.00376	0.0245
27	PGN_0270	probable amidophosphoribosyl-transferase	1507.37	0.8479	0.1103	3.1524	0.00162	0.012	*
28	PGN_0315	precorrin-6x reductase/cobalamin biosynthetic protein CbiD	304.7	1.144	0.1902	3.3869	0.000707	0.00579
29	PGN_0316	precorrin-4 C11-methyltransferase	400.512	1.0847	0.1615	3.6204	0.000294	0.00262
30	PGN_0320	conserved hypothetical protein	2229.21	0.9605	0.1564	2.9444	0.00324	0.0215
31	PGN_0321	conserved hypothetical protein	2360.04	1.1549	0.1101	5.9458	2.75e-09	6.96e-08	*
32	PGN_0322	conserved hypothetical protein	11213.3	1.2062	0.1986	3.5552	0.000378	0.00328	*
33	PGN_0323	conserved hypothetical protein	19410.1	0.8105	0.1071	2.8994	0.00374	0.0244	*
34	PGN_0329	conserved hypothetical protein	2690.81	1.5697	0.1324	8.0818	6.38e-16	3.7e-14	*
35	PGN_0330	DNA repair protein	1078.76	1.3355	0.1768	4.7252	2.3e-06	3.38e-05
36	PGN_0332	conserved hypothetical protein	145.882	1.704	0.1957	6.1529	7.61e-10	2e-08	*
37	PGN_0405	alpha-1,2-mannosidase family protein	4412.49	1.1844	0.1182	5.7913	6.99e-09	1.68e-07	*
38	PGN_0406	conserved hypothetical protein with glycosyl hydrolase family 92 domain	4508.56	1.1266	0.0978	6.4037	1.52e-10	4.68e-09	*
39	PGN_0444	probable outer membrane efflux protein	23149.8	1.3715	0.1551	5.6192	1.92e-08	3.94e-07	*
40	PGN_0445	membrane fusion efflux protein	18994.9	1.3544	0.1672	5.1087	3.24e-07	5.29e-06	*
41	PGN_0446	putative ABC transporter ATP-binding protein	17141.7	1.3988	0.0616	14.5957	2.99e-48	7.38e-46	*
42	PGN_0447	putative ABC transporter permease protein	32919	1.7154	0.0912	13.3199	1.77e-40	3.18e-38	*
43	PGN_0448	putative ABC transporter ATP-binding protein	28987.6	2.1253	0.0946	17.189	3.21e-66	1.27e-63	*
44	PGN_0449	conserved hypothetical protein	15703.8	2.1527	0.131	12.6118	1.82e-36	2.56e-34	*
45	PGN_0450	putative RNA polymerase sigma-70 factor ECF subfamily	3605.17	1.9075	0.1144	12.3015	8.89e-35	1.1e-32	*
46	PGN_0451	conserved hypothetical protein	5305.27	1.5756	0.189	5.6908	1.26e-08	2.87e-07	*
47	PGN_0452	conserved hypothetical protein	637.583	1.5153	0.3168	3.2048	0.00135	0.0103	*
48	PGN_0453	partial transposase Orf1 in ISPg5	969.413	1.1369	0.1946	3.2726	0.00107	0.00834	*
49	PGN_0468	conserved hypothetical protein with DUF452 domain	680.011	0.9664	0.1692	2.7569	0.00584	0.0362
50	PGN_0469	probable biotin synthesis protein	432.711	1.1544	0.1921	3.4062	0.000659	0.00544
51	PGN_0483	putative aldose 1-epimerase	2808.34	0.8289	0.1022	3.2174	0.00129	0.00988
52	PGN_0522	putative dihydropteroate synthase	2003.48	0.9251	0.1456	2.9208	0.00349	0.023
53	PGN_0539	metallo-beta-lactamase superfamily protein	1058.26	0.8305	0.0889	3.7173	0.000201	0.00188	*
54	PGN_0558	conserved hypothetical protein	770.132	2.7834	0.1202	18.9992	1.73e-80	1.14e-77	*
55	PGN_0598	conserved transmembrane protein found in conjugate transposon TraJ	137.881	1.1228	0.1929	3.228	0.00125	0.00961
56	PGN_0606	glucosamine-6-phosphate isomerase	535.756	0.8949	0.1251	3.1564	0.0016	0.0118	*
57	PGN_0637	putative heat shock-related protease htrA protein	232221	0.9552	0.104	4.3751	1.21e-05	0.000149	*
58	PGN_0642	conserved hypothetical protein	3644.15	0.8263	0.0864	3.777	0.000159	0.00151	*
59	PGN_0660	putative alkyl hydroperoxide reductase C subunit	6980.59	1.4327	0.1167	7.9928	1.32e-15	7.03e-14
60	PGN_0683	TonB-linked receptor Tlr	2128.44	1.0731	0.1493	3.8375	0.000124	0.00121	*
61	PGN_0706	putative exported periplasmic protein	500.039	1.0511	0.1278	4.3116	1.62e-05	0.00019
62	PGN_0715	outer membrane efflux protein	1113.48	0.863	0.1308	2.7757	0.00551	0.0346
63	PGN_0716	ABC transporter permease	904.313	0.9249	0.1363	3.1168	0.00183	0.0133
64	PGN_0718	putative ABC transporter permease protein	431.539	1.0195	0.1416	3.6685	0.000244	0.00222
65	PGN_0720	putative ABC transporter permease protein	626.95	1.41	0.168	5.4158	6.1e-08	1.17e-06	*
66	PGN_0721	putative ABC transporter ATP-binding protein	335.75	1.0138	0.1453	3.5354	0.000407	0.00352	*
67	PGN_0766	aminotransferase class V	741.945	0.959	0.1447	3.1733	0.00151	0.0112
68	PGN_0767	putative ribonuclease HII	256.308	1.2934	0.1521	5.2162	1.83e-07	3.17e-06
69	PGN_0810	conserved hypothetical protein	74.0187	1.2388	0.2476	2.9842	0.00284	0.0193	*
70	PGN_0811	conserved hypothetical protein	727.92	0.847	0.1262	2.7495	0.00597	0.0369
71	PGN_0869	penicillin-binding protein 2	1232.87	1.1013	0.1338	4.494	6.99e-06	8.96e-05
72	PGN_0870	putative rod shape-determining protein RodA	748.191	0.9697	0.1198	3.9201	8.85e-05	0.000896
73	PGN_0877	SNF2-related helicase	6245.9	1.2848	0.1242	6.3172	2.66e-10	7.84e-09	*
74	PGN_0893	fumarate hydratase class I anaerobic	8818.14	0.8454	0.0932	3.7045	0.000212	0.00195
75	PGN_0910	conserved hypothetical protein	343.694	0.8478	0.1155	3.0113	0.0026	0.0178	*
76	PGN_0973	conserved hypothetical protein	1873.44	0.8416	0.0869	3.9315	8.44e-05	0.000859	*
77	PGN_1009	calcium-transporting ATPase	1399.78	1.5042	0.1191	8.4352	3.31e-17	2.17e-15	*
78	PGN_1092	ATP-dependent exoDNAse alpha subunit	3506.2	0.909	0.1176	3.4767	0.000508	0.00432	*
79	PGN_1094	glycine dehydrogenase	20016.7	0.9943	0.1177	4.1982	2.69e-05	0.000302	*
80	PGN_1098	probable succinoglycan biosynthesis regulator ExsB protein	659.495	1.1466	0.2103	3.0751	0.0021	0.0149
81	PGN_1099	probable phosphoesterase	448.71	1.0895	0.1792	3.2902	0.001	0.00793	*
82	PGN_1208	ClpB protein	50442.1	1.4196	0.1085	8.4735	2.38e-17	1.62e-15	*
83	PGN_1222	conserved hypothetical protein	306.243	1.7587	0.145	8.6806	3.94e-18	2.88e-16	*
84	PGN_1223	uracil permease	816.563	1.7311	0.2523	4.8786	1.07e-06	1.63e-05	*
85	PGN_1225	probable exodeoxyribonuclease VII large subunit	756.116	0.8709	0.1288	2.8799	0.00398	0.0256
86	PGN_1226	ribonucleotide reductase	3148.45	1.4166	0.156	5.8761	4.2e-09	1.05e-07	*
87	PGN_1306	hypothetical protein	368.575	1.0088	0.1505	3.3808	0.000723	0.00587	*
88	PGN_1307	hypothetical protein	1215.41	1.5639	0.1849	5.7526	8.79e-09	2.09e-07	*
89	PGN_1308	probable iron dependent repressor	5534.71	1.4843	0.2289	4.3012	1.7e-05	0.000198	*
90	PGN_1309	ferrous iron transport protein B	16052.2	1.7441	0.167	7.4479	9.48e-14	4.45e-12	*
91	PGN_1310	glycogen synthase	10782.4	1.6912	0.1973	6.0388	1.55e-09	4.03e-08	*
92	PGN_1311	putative K+dependent Na+exchanger related-protein	7339.78	1.1708	0.1182	5.6733	1.4e-08	3.1e-07
93	PGN_1334	conserved hypothetical protein	291.892	1.1998	0.1482	4.7218	2.34e-06	3.42e-05	*
94	PGN_1335	conserved hypothetical protein	858.633	1.0004	0.1003	4.9884	6.09e-07	9.53e-06	*
95	PGN_1343	probable ABC transporter ATP-binding protein	12017.3	2.6631	0.0962	22.4809	6.38e-112	1.26e-108
96	PGN_1344	conserved hypothetical protein	5458.5	2.3589	0.1415	13.1355	2.06e-39	3.39e-37
97	PGN_1345	conserved hypothetical protein	2573.21	2.1066	0.0753	21.3371	5.14e-101	5.07e-98
98	PGN_1346	putative transcriptional regulator	740.248	1.9586	0.1813	8.0472	8.47e-16	4.77e-14
99	PGN_1347	putative TonB-dependent receptor exported protein	3890.32	1.9674	0.1433	10.2409	1.3e-24	1.17e-22	*
100	PGN_1348	conserved hypothetical protein	838.248	2.0511	0.1436	10.8014	3.39e-27	3.52e-25	*
101	PGN_1349	probable dipeptidyl anminopeptidase	4659.64	1.2792	0.1073	7.2598	3.88e-13	1.66e-11	*
102	PGN_1378	replicative DNA helicase	759.912	1.0192	0.1632	3.1807	0.00147	0.011
103	PGN_1387	putative ABC transporter permease protein	675.668	1.2038	0.098	7.1814	6.9e-13	2.84e-11	*
104	PGN_1388	DNA ligase	788.458	1.059	0.162	3.4504	0.00056	0.00472
105	PGN_1416	probable lysyl endopeptidase precursor	116858	0.8029	0.0675	4.4855	7.27e-06	9.26e-05	*
106	PGN_1476	conserved hypothetical protein	278.924	1.3487	0.2035	4.1714	3.03e-05	0.000337
107	PGN_1479	dipeptidyl peptidase 7	2586.32	0.81	0.083	3.7366	0.000187	0.00175	*
108	PGN_1493	conserved hypothetical protein	872.38	0.9965	0.1313	3.7816	0.000156	0.00149
109	PGN_1528	conserved hypothetical protein	2208.18	1.5181	0.1012	10.0575	8.52e-24	7e-22	*
110	PGN_1529	putative oxidoreductase	2756.32	1.0344	0.1246	4.2879	1.8e-05	0.000208
111	PGN_1530	putative 2-oxoglutarate ferredoxin oxidoreductase subunit	3217.88	1.2693	0.1639	4.6929	2.69e-06	3.85e-05
112	PGN_1586	hypothetical protein	78.3889	1.3424	0.2745	3.0688	0.00215	0.0151
113	PGN_1588	putative 30S ribosomal protein S2	15731.8	0.7707	0.102	2.653	0.00798	0.0478
114	PGN_1590	putative 50S ribosomal protein L13	7085.61	1.0102	0.157	3.2493	0.00116	0.00895
115	PGN_1598	probable glutamine ABC transporter	551.069	0.9889	0.1518	3.2195	0.00128	0.00986
116	PGN_1608	neuraminidase	1421.46	0.8769	0.1427	2.641	0.00827	0.049
117	PGN_1613	ATP-dependent DNA helicase RecG	8262.76	0.852	0.0873	4.0297	5.59e-05	0.000599
118	PGN_1629	conserved hypothetical protein with integral membrane domain DUF6	1241.77	1.028	0.135	3.9115	9.17e-05	0.000923
119	PGN_1630	transcription termination factor Rho	3757.89	1.1947	0.1704	4.0776	4.55e-05	0.000494
120	PGN_1631	piutative DNA-binding protein histone-like family	233.198	1.1678	0.1955	3.4163	0.000635	0.00526
121	PGN_1633	formiminotransferase-cyclodeaminase	1112.71	0.8805	0.1375	2.7672	0.00565	0.0353
122	PGN_1634	imidazolonepropionase	1745.49	1.4031	0.1889	4.7822	1.73e-06	2.61e-05
123	PGN_1635	conserved hypothetical protein with nucleoside recognition domain	633.185	1.4385	0.1662	5.6453	1.65e-08	3.54e-07	*
124	PGN_1636	conserved hypothetical protein	425.075	1.6138	0.2149	5.1828	2.19e-07	3.72e-06	*
125	PGN_1637	putative methenyltetrahydrofolate cyclohydrolase	338.442	1.5154	0.2162	4.6968	2.64e-06	3.81e-05	*
126	PGN_1638	histidine ammonia-lyase	924.013	1.2821	0.1465	5.3386	9.37e-08	1.74e-06	*
127	PGN_1645	putative dipeptidyl peptidase III	2464.95	1.1808	0.1619	4.206	2.6e-05	0.000293
128	PGN_1679	conserved hypothetical protein	369.242	1.2298	0.2158	3.3813	0.000721	0.00587
129	PGN_1680	putative ABC transporter permease protein	274.26	1.2014	0.1505	4.6607	3.15e-06	4.44e-05	*
130	PGN_1681	putative ABC transporter ATP-binding protein	107.495	1.2097	0.2304	3.0805	0.00207	0.0148
131	PGN_1682	probable ABC transporter permease protein	363.816	1.0485	0.1482	3.7012	0.000215	0.00197
132	PGN_1683	probable ABC transporter permease protein	642.842	0.8606	0.1348	2.675	0.00747	0.0451	*
133	PGN_1718	probable UDP-2,3-diacylglucosamine hydrolase	9830.9	0.8985	0.1035	3.8508	0.000118	0.00116
134	PGN_1719	conserved hypothetical protein with appr-1-p processing enzyme domain	9119.03	1.3036	0.1738	4.6238	3.77e-06	5.24e-05	*
135	PGN_1738	putative long-chain-fatty-acid-CoA ligase	2496.82	0.9417	0.0828	5.3344	9.58e-08	1.77e-06	*
136	PGN_1759	putative v-type ATPase subunit I	4474.97	0.7136	0.0752	2.8418	0.00449	0.0286	*
137	PGN_1781	putative tRNA:rRNA methyltransferase	975.024	1.044	0.1371	3.969	7.22e-05	0.000745	*
138	PGN_1790	conserved hypothetical protein	48.5184	1.2711	0.2811	2.7431	0.00609	0.0375
139	PGN_1798	conserved hypothetical protein	684.636	1.038	0.1089	4.9396	7.83e-07	1.22e-05
140	PGN_1802	hemolysin	2536.03	1.0136	0.1077	4.7703	1.84e-06	2.75e-05	*
141	PGN_1831	putative GTPase	595.543	0.8818	0.1329	2.872	0.00408	0.0262
142	PGN_1878	conserved hypothetical protein	2614.08	0.8663	0.1178	3.1095	0.00187	0.0135	*
143	PGN_1896	galactose-1-phosphate transferase	963.371	1.0979	0.1296	4.613	3.97e-06	5.44e-05
144	PGN_1897	putative transport related membrane protein	2647.67	1.1518	0.1489	4.3762	1.21e-05	0.000149	*
145	PGN_1907	conserved hypothetical protein	1941.29	1.8106	0.1755	7.4678	8.15e-14	3.92e-12	*
146	PGN_1927	conserved hypothetical protein	1077.17	1.0299	0.1002	5.2858	1.25e-07	2.22e-06	*
147	PGN_1975	putative regulatory protein	2211.02	1.1736	0.115	5.855	4.77e-09	1.18e-07	*
148	PGN_1976	conserved hypothetical protein	28839.5	1.7081	0.1649	7.3278	2.34e-13	1.07e-11	*
149	PGN_1983	putative ion transporter	621.283	1.2557	0.173	4.3682	1.25e-05	0.000153	*
150	PGN_2010	putative secreted protein	703.66	1.2136	0.1574	4.5348	5.76e-06	7.53e-05
151	PGN_2011	putative helicase	1396.63	1.5059	0.1332	7.5503	4.34e-14	2.14e-12	*
152	PGN_2012	outer membrane efflux protein	1228.5	1.3543	0.1693	5.0473	4.48e-07	7.13e-06	*
153	PGN_2013	cation efflux system protein	2838.09	1.1972	0.1309	5.3271	9.98e-08	1.81e-06
154	PGN_2014	cation efflux system protein	1249.49	0.8895	0.141	2.763	0.00573	0.0356
155	PGN_2015	conserved hypothetical protein	91.9821	1.4235	0.2463	3.7492	0.000177	0.00167
156	PGN_2017	conserved hypothetical protein	5338.93	1.2108	0.1379	5.1529	2.57e-07	4.29e-06	*
157	PGN_2018	putative UDP-N-acetylglucosamine acyltransferase	2711.38	1.3257	0.1583	5.2158	1.83e-07	3.17e-06	*
158	PGN_2019	UDP-3-O-[3-hydroxymyristoyl] N-acetylglucosamine deacetylase	5926.97	0.973	0.0758	6.2408	4.35e-10	1.19e-08
159	PGN_2031	L-serine dehydratase	309.566	0.9962	0.1812	2.7389	0.00616	0.0378
160	PGN_2051	conserved hypothetical protein	992.47	0.8749	0.111	3.3785	0.000729	0.00589
161	PGN_2063	hypothetical protein	15.5809	2.2239	0.6126	2.8143	0.00489	0.0309	*
162	PGN_2066	putative ABC transporter ATP-binding protein	7508.86	1.2736	0.1767	4.3792	1.19e-05	0.000148
163	PGN_2067	TPR domain protein	11790.3	1.3239	0.1232	6.6892	2.24e-11	7.5e-10	*
164	PGN_2068	putative peptide deformylase	5108.67	1.2228	0.1262	5.7296	1.01e-08	2.36e-07	*
165	PGN_2080	conserved hypothetical protein	1433.59	0.7965	0.11	2.6962	0.00701	0.0427	*
166	PGN_2087	glycosyltransferase	160.916	0.9968	0.1635	3.0384	0.00238	0.0166
167	PGN_2088	conserved hypothetical protein	14395.2	2.6186	0.1277	16.585	8.95e-62	2.94e-59
168	PGN_2089	conserved hypothetical protein	5075.98	2.5354	0.161	12.6422	1.24e-36	1.88e-34
169	PGN_2090	conserved hypothetical protein	14608.5	2.4487	0.1217	16.0129	1.04e-57	2.93e-55
170	PGN_2091	conserved hypothetical protein	3106.32	1.794	0.1612	8.0277	9.94e-16	5.45e-14
P. gingivalis genes downregulated after treatment with Cur
		Locus Tag	baseMean	log2FoldChange	lfcSE	stat	p-value	padj
1	PGN_0015	probable transcriptional regulator	787.468	-0.8884	0.1025	-3.7908	0.00015	0.00145	*
2	PGN_0078	hypothetical protein	8149.7	-1.1303	0.1221	-5.1612	2.45e-07	4.14e-06	*
3	PGN_0079	conserved hypothetical protein with DUF1016 domain	44095.1	-0.8472	0.0899	-3.863	0.000112	0.00112
4	PGN_0082	probable transcriptional regulator AraC family	31391.9	-0.8455	0.1248	-2.7678	0.00564	0.0353	*
5	PGN_0097	putative cell-division ATP-binding protein	4022.22	-1.2333	0.117	-6.267	3.68e-10	1.04e-08	*
6	PGN_0120	conserved hypothetical protein	2402.61	-0.7283	0.0733	-3.1158	0.00183	0.0133	*
7	PGN_0123	conserved hypothetical protein	57526.9	-1.0312	0.1046	-5.0789	3.8e-07	6.09e-06	*
8	PGN_0124	hypothetical protein	1788.4	-1.763	0.1729	-7.3055	2.76e-13	1.24e-11	*
9	PGN_0125	D-isomer specific 2-hydroxyacid dehydrogenase family protein	16116.6	-1.4442	0.1483	-6.3668	1.93e-10	5.77e-09	*
10	PGN_0129	conserved hypothetical protein	11520.1	-0.8579	0.1229	-2.9132	0.00358	0.0235
11	PGN_0137	putative tryptophanyl-tRNA synthetase	3217.48	-0.9403	0.104	-4.2341	2.29e-05	0.00026	*
12	PGN_0151	conserved hypothetical protein	22492.1	-0.987	0.122	-3.9913	6.57e-05	0.000686
13	PGN_0156	conserved hypothetical protein	1503.96	-1.3544	0.1237	-6.906	4.98e-12	1.77e-10	*
14	PGN_0165	conserved hypothetical protein	118.707	-1.2434	0.2768	-2.6859	0.00723	0.0438	*
15	PGN_0178	conserved hypothetical protein	2080.44	-2.2833	0.0968	-18.4261	8.11e-76	4e-73	*
16	PGN_0179	60 kDa protein	6030.7	-1.9836	0.1452	-10.2201	1.61e-24	1.38e-22	*
17	PGN_0180	FimA type I fimbrilin	5080.03	-1.1984	0.1519	-4.599	4.25e-06	5.78e-05	*
18	PGN_0181	conserved hypothetical protein	490.924	-1.7816	0.1131	-11.3305	9.27e-30	1.02e-27	*
19	PGN_0182	conserved hypothetical protein	314.492	-1.6555	0.2875	-4.0193	5.84e-05	0.00062	*
20	PGN_0183	minor component FimC	1180.77	-2.0471	0.1482	-10.4378	1.67e-25	1.57e-23	*
21	PGN_0184	minor component FimD	1297.38	-1.3955	0.159	-5.6327	1.77e-08	3.72e-07	*
22	PGN_0200	conserved hypothetical protein	1899.26	-1.0544	0.1189	-4.662	3.13e-06	4.44e-05
23	PGN_0201	conserved hypothetical protein with DUF558 domain	737.392	-0.9032	0.1398	-2.8847	0.00392	0.0254	*
24	PGN_0223	glycosyl transferase family 4	2212.18	-1.3608	0.2695	-3.194	0.0014	0.0106	*
25	PGN_0224	UDP-N-acetyl-D-mannosaminuronic acid dehydrogenase	2084.89	-1.4697	0.1849	-5.2445	1.57e-07	2.76e-06	*
26	PGN_0235	DNA-binding protein HU	5898.83	-1.101	0.1723	-3.4884	0.000486	0.00415
27	PGN_0248	putative dimethyladenosine transferase	2164.82	-1.0218	0.1188	-4.3935	1.12e-05	0.000139	*
28	PGN_0272	conserved hypothetical protein	3057.61	-1.0641	0.1479	-3.8145	0.000136	0.00133	*
29	PGN_0274	putative RNA polymerase sigma-70 factor ECF subfamily	4193.5	-1.0431	0.1002	-5.4203	5.95e-08	1.15e-06	*
30	PGN_0288	conserved hypothetical protein	11392.4	-1.6628	0.1113	-10.4427	1.58e-25	1.56e-23	*
31	PGN_0289	conserved hypothetical protein	13173.7	-1.2884	0.1393	-5.6606	1.51e-08	3.31e-07	*
32	PGN_0290	immunoreactive 32 kDa antigen	8834.73	-1.0674	0.085	-6.6736	2.5e-11	8.21e-10	*
33	PGN_0293	receptor antigen A	60283.4	-1.2276	0.1334	-5.4557	4.88e-08	9.62e-07	*
34	PGN_0296	conserved hypothetical protein	5292.74	-1.3405	0.1166	-7.2052	5.8e-13	2.43e-11	*
35	PGN_0297	conserved hypothetical protein	2873.55	-1.4287	0.1457	-6.3757	1.82e-10	5.53e-09	*
36	PGN_0344	probable haloacid dehalogenase-like hydrolase	1374.53	-1.1105	0.1131	-5.3997	6.67e-08	1.27e-06	*
37	PGN_0346	putative methyltransferase	5200.25	-0.9741	0.149	-3.1818	0.00146	0.011	*
38	PGN_0347	conserved hypothetical protein	5221.45	-1.3392	0.2058	-4.0775	4.55e-05	0.000494	*
39	PGN_0348	putative universal stress protein UspA	54627.8	-1.5259	0.0714	-14.3755	7.38e-47	1.62e-44	*
40	PGN_0349	upregulated in stationary phase protein A	10419.2	-1.2039	0.1526	-4.6129	3.97e-06	5.44e-05	*
41	PGN_0350	probable translation initation factor SUI1	582.622	-1.1353	0.2129	-2.9834	0.00285	0.0193	*
42	PGN_0354	putative nitrogen utilization substance protein A	8453.43	-0.7682	0.0522	-5.1405	2.74e-07	4.54e-06	*
43	PGN_0366	putative tRNA 5-methylaminomethyl-2-thiouridylate 5-methyltransferase	2541.49	-0.9175	0.1209	-3.4541	0.000552	0.00468	*
44	PGN_0367	exodeoxyribonuclease III	1357.22	-1.1282	0.0997	-6.3004	2.97e-10	8.49e-09	*
45	PGN_0368	redox-sensitive transcriptional activator OxyR	947.73	-0.8745	0.1086	-3.4485	0.000564	0.00473	*
46	PGN_0369	probable single-stranded binding protein	753.956	-1.1238	0.1394	-4.4753	7.63e-06	9.65e-05	*
47	PGN_0370	conserved hypothetical protein	1619.72	-1.0608	0.1024	-5.4767	4.33e-08	8.64e-07
48	PGN_0373	putative thioredoxin	774.603	-0.9946	0.1283	-3.8565	0.000115	0.00114
49	PGN_0374	conserved hypothetical protein	6117.75	-0.9951	0.0873	-5.6742	1.39e-08	3.1e-07	*
50	PGN_0375	phosphoribulose/uridine kinase	4578.06	-0.7517	0.0549	-4.5848	4.55e-06	6.1e-05	*
51	PGN_0499	conserved hypothetical protein	1444.12	-0.8718	0.1271	-2.9242	0.00345	0.0229	*
52	PGN_0533	putative quinolinate synthetase complex subunit A	715.657	-0.8426	0.1073	-3.1932	0.00141	0.0106	*
53	PGN_0653	conserved hypothetical protein	269.049	-1.4871	0.2163	-4.5639	5.02e-06	6.65e-05	*
54	PGN_0654	conserved hypothetical protein	7212.16	-1.2614	0.1146	-6.6423	3.09e-11	9.99e-10	*
55	PGN_0655	conserved hypothetical protein	1251.3	-1.0266	0.1471	-3.5805	0.000343	0.00301	*
56	PGN_0662	ATP-dependent protease La	6300.65	-1.2704	0.1132	-6.8024	1.03e-11	3.56e-10	*
57	PGN_0663	conserved hypothetical protein	1161.94	-1.0708	0.1262	-4.5219	6.13e-06	7.95e-05	*
58	PGN_0664	conserved hypothetical protein	2062.84	-0.782	0.0912	-3.0918	0.00199	0.0143
59	PGN_0680	signal peptide peptidase SppA 67K type	7137.26	-1.0626	0.0964	-5.837	5.31e-09	1.29e-07	*
60	PGN_0725	4-hydroxybutyrate CoA-transferase	5030.1	-1.0104	0.0905	-5.6377	1.72e-08	3.66e-07
61	PGN_0728	outer membrane protein 40 precursor	349974	-0.8307	0.0998	-3.3131	0.000923	0.00737
62	PGN_0729	outer membrane protein 41 precursor	286397	-1.0113	0.1423	-3.5923	0.000328	0.00289	*
63	PGN_0732	conserved hypothetical protein	619.043	-1.1561	0.1706	-3.847	0.00012	0.00117	*
64	PGN_0778	Por secretion system protein porT/sprT	2194.74	-1.1198	0.1879	-3.2981	0.000974	0.00775	*
65	PGN_0806	putative MotA/TolQ/ExbB proton channel protein	5912.55	-0.8531	0.1148	-3.0746	0.00211	0.0149	*
66	PGN_0807	putative DNAse related protein	162.777	-1.0799	0.2129	-2.7233	0.00646	0.0395	*
67	PGN_0816	fructose-1,6-bisphosphatase	10895.5	-1.0538	0.0781	-7.0954	1.29e-12	4.99e-11	*
68	PGN_0817	penicillin-binding protein 1A	8624.13	-0.764	0.0766	-3.4452	0.000571	0.00477	*
69	PGN_0836	conserved hypothetical protein	15423.4	-1.7479	0.2905	-4.2955	1.74e-05	0.000202	*
70	PGN_0837	conserved hypothetical protein	14841.6	-1.8627	0.3217	-4.2367	2.27e-05	0.000259	*
71	PGN_0838	conserved hypothetical protein	8294.7	-1.5185	0.2257	-4.5135	6.38e-06	8.22e-05	*
72	PGN_0841	putative 4-diphosphocytidyl-2C-methyl-D-erythritol synthase	956.584	-0.9244	0.1172	-3.62	0.000295	0.00262
73	PGN_0857	conserved hypothetical protein	1315.38	-1.2627	0.1222	-6.2408	4.35e-10	1.19e-08	*
74	PGN_0858	probable ABC transporter ATP-binding protein	620.2	-0.9786	0.1193	-4.0114	6.03e-05	0.000637	*
75	PGN_0895	ferredoxin 4Fe-4S	7787.16	-1.6764	0.2585	-4.5508	5.34e-06	7.03e-05	*
76	PGN_0917	tyrosine type site-specific recombinase	9048.43	-1.1973	0.1418	-4.9157	8.84e-07	1.36e-05	*
77	PGN_0931	conserved hypothetical protein	256.017	-1.6564	0.3309	-3.4942	0.000475	0.00408	*
78	PGN_0933	probable transcriptional regulator	686.329	-0.9332	0.1108	-3.9095	9.25e-05	0.000926
79	PGN_0935	conserved hypothetical protein	15884.7	-1.2857	0.1214	-6.4717	9.69e-11	3.08e-09	*
80	PGN_0938	8-amino-7-oxononanoate synthase	918.088	-1.1771	0.0963	-7.0332	2.02e-12	7.66e-11	*
81	PGN_0939	conserved hypothetical protein	230.51	-1.1019	0.1846	-3.2608	0.00111	0.00866	*
82	PGN_0962	threonyl-tRNA synthetase	3621.44	-0.9322	0.0773	-5.5882	2.29e-08	4.67e-07	*
83	PGN_0963	translation initiation factor IF-3	4058.97	-0.8907	0.1387	-2.8166	0.00485	0.0308
84	PGN_0997	putative deoxyuridine 5'-triphosphate nucleotidohydrolase	261.647	-0.8725	0.1256	-2.9669	0.00301	0.0201	*
85	PGN_1018	conserved hypothetical protein	9036.49	-0.7911	0.1099	-2.6498	0.00805	0.0482	*
86	PGN_1040	conserved hypothetical protein	270.548	-1.093	0.1933	-3.0671	0.00216	0.0152	*
87	PGN_1081	conserved hypothetical protein	2706.37	-1.4312	0.094	-9.9047	3.97e-23	3.14e-21	*
88	PGN_1108	putative RNA polymerase ECF-type sigma factor	1334.64	-1.2158	0.1267	-5.6486	1.62e-08	3.51e-07	*
89	PGN_1112	PhoH-like protein	4501.31	-1.0317	0.062	-8.5748	9.93e-18	6.99e-16	*
90	PGN_1113	putative crossover junction endodeoxyribonuclease RuvC	1727.91	-0.8438	0.1118	-3.0747	0.00211	0.0149	*
91	PGN_1115	putative hemagglutinin	10832.2	-0.8436	0.0927	-3.7051	0.000211	0.00195
92	PGN_1125	conserved hypothetical protein	1283	-1.0343	0.195	-2.7403	0.00614	0.0377	*
93	PGN_1129	conserved hypothetical protein	11017	-1.0102	0.0964	-5.2948	1.19e-07	2.14e-06	*
94	PGN_1155	glucose-6-phosphate isomerase	4140.97	-0.9044	0.1288	-3.1392	0.00169	0.0125	*
95	PGN_1156	glycerol-3-phosphate dehydrogenase	3751.74	-0.8441	0.1146	-3.0034	0.00267	0.0182	*
96	PGN_1157	lysyl-tRNA synthetase	14195.4	-0.9616	0.1248	-3.6986	0.000217	0.00198	*
97	PGN_1158	putative purine nucleoside phosphorylase	4465.28	-1.0866	0.1169	-5.0199	5.17e-07	8.16e-06	*
98	PGN_1159	conserved hypothetical protein	11545.7	-0.7326	0.0772	-3.0135	0.00258	0.0178	*
99	PGN_1163	conserved hypothetical protein	950.58	-1.1411	0.1064	-6.0255	1.69e-09	4.32e-08	*
100	PGN_1167	conserved hypothetical protein	1423.34	-1.1549	0.1284	-5.0989	3.42e-07	5.52e-06	*
101	PGN_1180	conserved hypothetical protein	974.143	-1.0297	0.1777	-2.9804	0.00288	0.0194	*
102	PGN_1212	hypothetical protein	128.159	-1.4721	0.2182	-4.4554	8.37e-06	0.000105	*
103	PGN_1213	putative ATP-binding protein	579.871	-0.8925	0.1078	-3.643	0.000269	0.00243
104	PGN_1239	probable lipopolysaccharide biosynthesis glycosyltransferase	266.467	-0.9903	0.1322	-3.7082	0.000209	0.00194
105	PGN_1243	UDP-glucose 6-dehydrogenase	2141.73	-0.8288	0.0912	-3.6066	0.00031	0.00275	*
106	PGN_1251	probable glycosyltransferase	2469.36	-1.0339	0.1892	-2.8219	0.00477	0.0304	*
107	PGN_1252	iron-containing alcohol dehydrogenase	16791.3	-1.0048	0.1101	-4.5858	4.52e-06	6.1e-05	*
108	PGN_1264	conserved hypothetical protein	728.465	-0.9003	0.1395	-2.8699	0.00411	0.0263	*
109	PGN_1269	putative electron transport protein	4690.88	-0.7878	0.0952	-3.0217	0.00251	0.0175	*
110	PGN_1305	putative N-acetylmuramoyl-L-alanine amidase	3144.22	-0.9248	0.1361	-3.121	0.0018	0.0132	*
111	PGN_1317	conserved hypothetical protein	2310.73	-0.8136	0.0771	-4.07	4.7e-05	0.000507	*
112	PGN_1329	hypothetical protein	665.499	-0.951	0.1138	-3.9622	7.43e-05	0.000763	*
113	PGN_1330	probable branched chain amino acid ABC transporter ATP-binding protein	1480.88	-0.9196	0.1505	-2.7884	0.0053	0.0334	*
114	PGN_1354	conserved hypothetical protein	2002.03	-1.1902	0.0948	-7.2814	3.3e-13	1.45e-11	*
115	PGN_1356	conserved hypothetical protein	1568.49	-1.389	0.1669	-5.3265	1e-07	1.81e-06	*
116	PGN_1376	putative transcriptional regulator	2153.65	-0.874	0.0996	-3.7555	0.000173	0.00164	*
117	PGN_1419	conserved hypothetical protein	14316.9	-1.1655	0.0688	-9.6797	3.68e-22	2.79e-20	*
118	PGN_1500	conserved hypothetical protein	526.297	-0.8519	0.132	-2.6658	0.00768	0.0462	*
119	PGN_1501	putative mannose-6-phosphate isomerase	1543.03	-0.7844	0.0944	-3.0132	0.00259	0.0178	*
120	PGN_1536	hypothetical protein	3962.97	-1.4338	0.1951	-4.7865	1.7e-06	2.58e-05	*
121	PGN_1537	probable cation efflux system protein	3138.95	-0.99	0.1053	-4.6514	3.3e-06	4.61e-05	*
122	PGN_1549	putative ATP-dependent Clp protease proteolytic subunit	9559.95	-1.2075	0.0849	-8.3336	7.84e-17	4.84e-15	*
123	PGN_1550	ATP-dependent Clp protease ATP-binding subunit ClpX	15596.8	-1.0831	0.0754	-7.7347	1.04e-14	5.38e-13	*
124	PGN_1551	ATP-dependent DNA helicase RecQ	13450.5	-0.9338	0.0922	-4.7062	2.52e-06	3.66e-05	*
125	PGN_1556	putative hemagglutinin	93663.5	-1.1478	0.1359	-4.7658	1.88e-06	2.79e-05
126	PGN_1558	conserved hypothetical protein	647.625	-0.8477	0.0957	-3.6318	0.000281	0.00252	*
127	PGN_1572	putative 50S ribosomal protein L7/L12	5617.35	-0.9141	0.1238	-3.3442	0.000825	0.00662
128	PGN_1573	putative 50S ribosomal protein L10	10567.3	-0.9763	0.1581	-3.0138	0.00258	0.0178
129	PGN_1574	50S ribosomal protein L1	14767.4	-1.0919	0.166	-3.5657	0.000363	0.00317
130	PGN_1575	50S ribosomal protein L11	9598.11	-1.2303	0.1852	-3.9423	8.07e-05	0.000825	*
131	PGN_1576	putative transcription antitermination protein	17176.9	-1.5935	0.1427	-7.6654	1.78e-14	9.02e-13	*
132	PGN_1579	putative site-specific recombinase	13441.6	-1.0798	0.1899	-3.0524	0.00227	0.0159	*
133	PGN_1605	conserved hypothetical protein	826.368	-0.7934	0.1089	-2.6953	0.00703	0.0427	*
134	PGN_1735	conserved hypothetical protein	25930.7	-1.4644	0.0827	-11.6626	1.98e-31	2.3e-29	*
135	PGN_1736	putative glycogen synthase	22082.6	-1.5493	0.0833	-12.5913	2.36e-36	3.1e-34	*
136	PGN_1745	putative NapC/NirT cytochrome c-type protein	3881.89	-0.8063	0.067	-4.5722	4.83e-06	6.44e-05	*
137	PGN_1753	putative 2-oxoglutarate oxidoreductase alpha subunit	6871.52	-1.0129	0.1939	-2.6451	0.00817	0.0485	*
138	PGN_1755	putative 2-oxoglutarate oxidoreductase beta subunit	6548.35	-0.777	0.0697	-3.9755	7.02e-05	0.000729	*
139	PGN_1796	conserved hypothetical protein	3436.2	-1.2999	0.1183	-6.7641	1.34e-11	4.56e-10	*
140	PGN_1805	cysteinyl-tRNA synthetase	3623.73	-1.0799	0.0817	-7.1012	1.24e-12	4.88e-11	*
141	PGN_1806	conserved hypothetical protein	1177.39	-1.0774	0.1395	-4.1392	3.49e-05	0.000386	*
142	PGN_1811	putative alpha-L-fucosidase	5352.12	-0.8756	0.0604	-6.215	5.13e-10	1.39e-08	*
143	PGN_1812	polyphosphate kinase	9190	-0.9174	0.1248	-3.345	0.000823	0.00662	*
144	PGN_1813	GTP-binding protein	1693.57	-0.896	0.1283	-3.0866	0.00202	0.0145	*
145	PGN_1871	30S ribosomal protein S7	9285.76	-0.7816	0.065	-4.3333	1.47e-05	0.000176	*
146	PGN_1889	conserved hypothetical protein	4770.51	-1.3981	0.2879	-3.1191	0.00181	0.0133	*
147	PGN_1925	conserved hypothetical protein	1495.72	-0.8295	0.1003	-3.2862	0.00102	0.00801
148	PGN_1935	hypothetical protein	771.807	-1.2959	0.1844	-4.3148	1.6e-05	0.000189	*
149	PGN_1959	CRISPR-associated protein Cas2	187.033	-1.8825	0.344	-4.0192	5.84e-05	0.00062	*
150	PGN_1960	CRISPR-associated protein Cas1	645.06	-1.4391	0.167	-5.6244	1.86e-08	3.87e-07	*
151	PGN_1961	CRISPR-associated protein Cas4	700.741	-1.8363	0.1931	-6.9212	4.48e-12	1.64e-10	*
152	PGN_1962	conserved hypothetical protein	4499.12	-0.8872	0.1286	-3.0113	0.0026	0.0178
153	PGN_1963	conserved hypothetical protein	2459.13	-1.9037	0.2185	-6.4235	1.33e-10	4.17e-09	*
154	PGN_1964	probable CRISPR-associated helicase Cas3 core	9102.68	-1.7099	0.0884	-13.6822	1.3e-42	2.56e-40	*
155	PGN_1965	hypothetical protein	3607.16	-1.7326	0.1466	-8.4065	4.22e-17	2.69e-15	*
156	PGN_1966	conserved hypothetical protein	4869.12	-1.5718	0.1302	-8.2327	1.83e-16	1.09e-14	*
157	PGN_1970	arginine-specific cysteine proteinase RgpA	14759.2	-0.7632	0.0818	-3.2165	0.0013	0.00988	*
158	PGN_1995	conserved hypothetical protein	14298.9	-1.3551	0.2443	-3.5008	0.000464	0.004	*
159	PGN_2003	single-stranded-DNA-specific exonuclease	4809.97	-0.784	0.0669	-4.2435	2.2e-05	0.000252	*
160	PGN_2005	conserved hypothetical protein	2527.79	-1.2927	0.1919	-4.1318	3.6e-05	0.000397	*
161	PGN_2065	putative Lys- and Rgp- gingipain domain protein	25979.2	-0.8851	0.1173	-3.2827	0.00103	0.00808
162	PGN_t0043	tRNA-Thr	1467.69	-1.1102	0.141	-4.327	1.51e-05	0.00018	*
163	PGN_t0044	tRNA-Tyr	2122.17	-1.2182	0.1749	-4.1058	4.03e-05	0.000442	*
P. gingivalis genes upregulated when comparing control with PBS and control with DMSO
		Locus Tag	baseMean	log2FoldChange	lfcSE	stat	p-value	padj
1	PGN_0661	alkyl hydroperoxide reductase F subunit	2981.52	0.8955	0.0811	4.8757	1.08e-06	0.00214
